# Supplementary material for: Conflict of interest in the peer review process: A survey of peer review reports
Source: PLoS One. 2023 Jun 8;18(6):e0286908. doi: 10.1371/journal.pone.0286908 (PMC10249818; doi:10.1371/journal.pone.0286908)
Supplement: S1 Appendix — (CSV) [file pone.0286908.s001.csv]

record_id	author_year	study_title	journal_name	reviewer_name	id_complete	impact_factor	journal_field___0	journal_field___1	journal_field___2	journal_field___3	journal_field___4	journal_field_other	publisher	publisher_other	medline_indexed	invitation_process	invitation_process_specify	pre_post_reviews	open_identities	type_research	type_research_other	covid	number_authors	authors_affiliation	authors_affiliation_other	author_country	country_classification	rounds_peerreview	rounds_revision	number_peerreviewers	number_editors	notes_1	general_characteristics_complete	funding	source_fund___0	source_fund___1	source_fund___2	source_fund___3	source_fund___4	source_fund___5	funding_statement	funder_role	funder_role_statement	notes_2	funding_of_the_study_complete	declaration_coi_authors___0	declaration_coi_authors___1	declaration_coi_authors___2	number_authors_no_coi
1001A	Moha 2021	Description and comparison of physical activity from self-reports and accelerometry among primary school children in Kilimanjaro, Tanzania: a pilot study	AAS Open Research	1	0	NR	1	1	1	1	0		4		1	1		1	1	3		0	7	0		Tanzania		4	4	2	NR		2	1	0	1	0	0	1	0	This work was supported through the DELTAS Africa Initiative grant # DEL-15-011 to THRiVE-2. The DELTAS Africa Initiative is an independent funding scheme of the African Academy of Sciences (AAS)'s Alliance for Accelerating Excellence in Science in Africa (AESA) and supported by the New Partnership for Africa's Development Planning and Coordinating Agency (NEPAD Agency) with funding from the Well…	1	The funders had no role in study design, data collection and analysis, decision to publish, or preparation of the manuscript.		2	1	0	0	7
1001B	Maruapula 2021	Use of a mutation-specific genotyping method to assess for HIV-1 drug resistance in antiretroviral-naïve HIV-1 Subtype C-infected patients in Botswana	AAS Open Research	1	0	NR	1	1	1	1	0		4		1	1		1	1	5		0	10	0		Botswana	1	2	2	2	NR		2	1	0	0	0	0	1	0	DM, SM, SG were supported by Sub-Saharan African Network for TB/HIV Research Excellence (SANTHE), a DELTAS Africa Initiative [grant # DEL-15-006]. The DELTAS Africa Initiative is an independent funding scheme of the African Academy of Sciences (AAS)'s Alliance for Accelerating Excellence in Science in Africa (AESA) and supported by the New Partnership for Africa's Development Planning and Coordin…	1	The funders had no role in study design, data collection and analysis, decision to publish, or preparation of the manuscript.		2	0	1	0
1002A	O'Mahony 2021	Barriers and facilitators to the implementation of nutrition standards for school food: a mixed-methods systematic review protocol [version 3; peer review: 2 approved, 1 approved with reservations]	HRB Open Research	1	0	NR	0	1	1	1	0		6	F1000 Research Ltd	1	1		1	1	7		0	4	0		Ireland		2	3	3	NR		2	1	1	0	0	0	0	0	Health Research Board [SPHeRE/2013/1]. This research is funded by the Further Education Policy (FEP) Scheme at National University of Ireland, Galway (NUIG).	1	The funders had no role in study design, data collection and analysis, decision to publish, or preparation of the manuscript.		2	1	0	0	4
1002B	Houghton 2021	A study protocol of qualitative data sharing practices in clinical trials in the UK and Ireland: towards the production of good practice guidance [version 2; peer review: 2 approved]	HRB Open Research	1	0	NR	0	1	1	1	0		6	F1000 Research Ltd	1	1		1	1	3		0	12	0		Ireland		1	2	2	NR		2	1	0	0	0	0	1	0	The work is funded by the Health Research Board-Trials Methodology Research Network Ireland award [HRB-TMRN-2017-1].	1	The funders had no role in study design, data collection and analysis, decision to publish, or preparation of the manuscript.		2	1	0	0	12
1003A	Santos 2021	An experimental study measuring human annotator categorization agreement on commonsense sentences	Experimental Results	1	0	NR	0	1	1	1	0		6	Cambridge University Press	1	1		1	1	1		0	5	0		United States		2	NR	2	1		2	1	0	1	0	0	0	0	This work is funded through the DARPA MCS program under award number N660011924033.	0			2	1	0	0	5
1003B	De Pascale 2021	The effect of ultrafiltration transmembrane permeation on the flow field in a surrogate system of an artificial kidney	Experimental Results	1	0	NR	0	1	1	1	0		6	Cambridge University Press	1	1		1	1	1		0	5	0		Italy		2	NR	2	1		2	1	1	1	0	0	0	0	This work was supported by FCT, Fundação para a Ciência e Tecnologia, Portugal (through CeFEMA, Centre of Physics and Engineering Advanced Materials, UID/CTM/04540/2013 and project PTDC/CTM-BIO/6178/2014), (through IDMEC, under LAETA, project UIDB/50022/2020, IDMEC, Instituto Superior Técnico, Universidade de Lisboa, Lisboa, Portugal); and Italian Ministry of Education University and Research (De…	0			2	1	0	0	5
1004A	Dmitriew 2021	Barriers and facilitators affecting implementation of the Canadian clinical practice guidelines for the diagnosis of acute aortic syndrome	Implementation Science Communications	1	0	NR	0	1	1	1	0		5		1	1		0	1	0		0	2	0		Canada		2	2	2	NR		2	1	0	0	0	0	0	1	CD received a student research grant from the Mach-Gaensslen Foundation of Canada.	0			2	1	0	0	2
1004B	Musuuza 2021	Feasibility of a pharmacy-led intervention to de-implement non-guideline-concordant proton pump inhibitor use	Implementation Science Communications	1	0	NR	0	1	1	1	0		5		1	1		0	1	0		0	10	0		United States	0	2	2	4	NR		2	1	0	1	0	0	0	0	This work was supported by Department of Veterans Affairs, Veterans Health Administration, Health Services Research and Development pilot [1 I21 HX002618-01].	1	The views expressed in this article are those of the authors and do not represent those of the Department of Veterans Affairs or the US government.		2	1	0	0	10
1005A	Domfeh 2021	Cryptolepine inhibits hepatocellular carcinoma growth through inhibiting interleukin-6/STAT3 signalling	BMC Complementary Medicine and Therapies	1	0	2.833	1	1	0	0	0		5		1	1		0	0	1		0	8	0		Ghana		3	4	2	NR		2	1	1	0	0	1	0	0	This study was supported by a Wellcome/African Academy of Sciences Developing Excellence in Leadership Training and Science (DELTAS) grant (DEL-15-007 and 107755/Z/15/Z: Awandare). Additional support came from the Kwame Nkrumah University of Science and Technology Research Fund (KReF to Mohamed Mutocheluh).	0			2	0	0	1
1005B	Gu 2021	Matrine suppresses cell growth of diffuse large B-cell lymphoma via inhibiting CaMKIIγ/c-Myc/CDK6 signaling pathway	BMC Complementary Medicine and Therapies	1	0	2.833	1	1	0	0	0		5		1	1		0	0	1		0	9	0		China	0	2	4	2	NR		2	1	0	1	0	1	0	0	This work was supported in part by Health Commission of Zhejiang Province (2021ZB118, 2021ZQ030 and 2020ZX007) and Zhejiang Provincial Natural Science Foundation of China (LY16H290002 and LY19H270004).	1	The funding body provided financial support and had no role in the design of the study, collection, analysis, interpretation of data, or in writing the manuscript.		2	1	0	0	9
1006A	Vollert 2021	Systematic review of guidelines for internal validity in the design, conduct and analysis of preclinical biomedical experiments involving laboratory animals	BMJ Open Science	1	0	NR	1	1	0	0	0		6	BMJ Publishing Group	1	1		0	1	7		0	15	0		United Kingdom	0	1	1	2	1		2	1	0	0	0	0	1	0	This work is part of the European Quality In Preclinical Data (EQIPD) consortium. This project has received funding from the Innovative Medicines Initiative 2 Joint Undertaking under grant agreement number 777364. This joint undertaking receives support from the European Union's Horizon 2020 research and innovation programme and EFPIA.	0			2	1	0	0	15
1006B	Fernandes 2021	Methodological standards, quality of reporting and regulatory compliance in animal research on amyotrophic lateral sclerosis: a systematic review	BMJ Open Science	1	0	NR	1	1	0	0	0		6	BMJ Publishing Group	1	1		0	1	7		0	6	0		Portugal	0	1	1	2	NR		2	1	0	1	1	0	1	0	NHF was a recipient of a Postdoctoral Research Fellowship from the Portuguese Foundation for Science and Technology (FCT), grant reference SFRH/BPD/85978/2012. The research leading to these results has received funding from the European Union Seventh Framework Programme (FP7-HEALTH-2013-INNOVATION-1) under grant agreement no 602616 (Project ANIMPACT). Analysis and revision were supported by the p…	0		The funding statement is veryyy confusing	2	1	0	0	6
1007A	Jepsen 2021	Teaching Epistemology - Workshop as a Method for making Epistemology Relevant to Students	MedEdPublish	1	0	NR	0	0	0	1	0		6	Association for Medical Education in Europe (AMEE)	0	1		1	1	8	Workshop	0	3	0		Denmark		1	1	2	NR		2	0	0	0	0	0	0	0	This article has not had any External Funding				2	1	0	0	3
1007B	Goubar 2021	A pragmatic approach to effective anatomy teaching and learning to medical students: a ten-year experience using evidence-based principles	MedEdPublish	1	0	NR	0	0	0	1	0		6	Association for Medical Education in Europe (AMEE)	0	1		1	1	8	Guidelines	0	5	0		Sydney		1	1	2	NR		2	0	0	0	0	0	0	0	This article has not had any External Funding				2	1	0	0	5
1008A	Manunga 2021	Clinical application and technical details of cook zenith devices modification to treat urgent and elective complex aortic aneurysms	CVIR Endovascular	1	0	NR	0	1	0	0	0		1		1	1		0	1	8	case series	0	6	0		United States	0	1	2	3	NR		2	1	0	1	0	0	0	0	Dr. Laura Eisenmenger's effort on this work was supported by the Clinical and Translational Science Award (CTSA) program, through the NIH National Center for Advancing Translational Sciences (NCATS), grant UL1TR002373 and KL2TR002374.	1	The content is solely the responsibility of the authors and does not necessarily represent the official views of the NIH.		2	1	0	0	6
1008B	DeMaio 2021	Endovascular treatment of traumatic azygous vein injuries: a case report	CVIR Endovascular	1	0	NR	0	1	0	0	0		1		1	1		0	1	8	case report	0	3	0		United States	0	1	2	2	NR		2	0	0	0	0	0	0	0	This study was not supported by any funding.				2	1	0	0	3
1009A	Menéndez 2021	Limitations to current methods to estimate cause of death: a validation study of a verbal autopsy model [version 3; peer review: 2 approved, 1 approved with reservations]	Gates Open Research	1	0	2.28	1	1	0	0	0		6	F1000 Research Ltd	1	1		1	1	3		0	17	0		Spain		1	3	3	NR		2	1	0	1	0	0	0	0	This work is also supported by the Spanish Instituto de Salud Carlos III [FIS, PI12/00757; CM, Acciones CIBER]. ISGlobal is included in the CERCA Programme /Generalitat de Catalunya.	1	The funders had no role in study design, data collection and analysis, decision to publish, or preparation of the manuscript		2	1	0	0	17
1009B	King 2021	Care-seeking patterns amongst suspected paediatric pneumonia deaths in rural Malawi [version 2; peer review: 2 approved] A mixed methods study	Gates Open Research	1	0	2.28	1	1	0	0	0		6	F1000 Research Ltd	1	1		1	1	3		0	12	0		Sweden	0	1	2	2	NR		2	1	0	0	0	1	1	0	The analysis and write-up was funded by a grant from the Bill and Melinda Gates Foundation [OPP1106190] to the World Health Organization. The original VacSurv Study, during which the verbal autopsies were conducted, was funded by a Wellcome Trust Programme Grant [091909] to NF, Nigel Cunliffe, Rob Heyderman; an investigator initiated grant by GlaxoSmithKline Biologicals to Nigel Cunliffe, NBZ, NF…	0			2	1	0	0	12
1010A	Shaw 2021	Purines for Rapid Identification of Stroke Mimics (PRISM): study protocol for a diagnostic accuracy study	Diagnostic and Prognostic Research	1	0	NR	0	1	0	0	0		5		1	1		0	1	2		0	9	0		United Kingdom		2	3	2	NR		2	1	0	1	0	0	0	0	This clinical study is part of a larger project to develop and evaluate the SMARTChip purine assay which is funded by Innovate UK. Innovate UK had no role in study design. Authors SG and CL are supported by funding from the National Institute for Health Research (NIHR) Newcastle In Vitro Diagnostics Co-operative. The views expressed are those of the author(s) and not necessarily those of the NIHR…	1	Innovate UK had no role in study design		2	1	1	0	5
1010B	Milosevic 2021	Conducting invasive urodynamics in primary care: qualitative interview study examining experiences of patients and healthcare professionals	Diagnostic and Prognostic Research	1	0	NR	0	1	0	0	0		5		1	1		0	1	6		0	19	0		United Kingdom		2	3	2	NR		2	1	0	1	0	0	0	0	The study is funded by the National Institute for Health Research (NIHR) HTA programme (project reference 15-40-05).	1	The NIHR has had no role in the design of the study, collection, analysis and interpretation of data or in writing the manuscript.		2	1	1	0	13
1011A	Yan Ng 2021	Chronic recurrent multifocal osteomyelitis and primary sclerosing cholangitis with type 1 autoimmune hepatitis in a child with ulcerative colitis: a case report	BMC Rheumatology	1	0	2.91	0	1	0	0	0		5		1	1		0	1	8	case report	0	3	0		Canada	0	2	3	2	NR		2	2	0	0	0	0	0	0	Not applicable.				2	1	0	0	3
1011B	Lu 2021	Association of lipoproteins and thyroid hormones with cognitive dysfunction in patients with systemic lupus erythematosus	BMC Rheumatology	1	0	2.91	0	1	0	0	0		5		1	1		0	1	2		0	7	0		China	0	2	6	2	NR		2	1	0	0	0	1	0	0	The present work was supported by the Natural Science Foundation of China (32070883, 31872732, 81871319 and 81801555), Jiangsu Province Six Talent Peaks Project (YY-021), Jiangsu Province key Social and Development R&A Grant (BE2019706 and BE2019617), Jiangsu Provincial Medical Youth Talent (QNRC2016005) and Research Project of Jiangsu Province Health Committee (H2019060).	0			2	1	0	0	7
1012A	Newbury 2021	Stage 2 Registered Report: Variation in neurodevelopmental outcomes in children with sex chromosome trisomies: testing the double hit hypothesis [version 4; peer review: 2 approved]	Wellcome Open Research	1	0	2.73	1	1	0	0	0		6	Wellcome	1	1		1	1	3		0	4	0		United Kingdom		3	4	2	NR		2	1	0	0	1	0	1	0	This work was funded by Wellcome Trust Programme Grants [082498], and European Research Council Advanced Grant [694189].	1	The funders had no role in study design, data collection and analysis, decision to publish, or preparation of the manuscript.		2	1	0	0	4
1012B	Mugo 2021	Trends and predictors of HIV positivity and time since last test at voluntary counselling and testing encounters among adults in Kilifi, Kenya, 2006-2017 [version 3; peer review: 2 approved]	Wellcome Open Research	1	0	2.73	1	1	0	0	0		6	Wellcome	1	1		1	1	4		0	14	1		Kenya		2	3	2	NR		2	1	0	1	0	0	1	0	We thank the International AIDS Vaccine Initiative (IAVI) for funding this study. IAVI's work is made possible by generous support from many donors, www.iavi.org. The KWTRP at the Centre for Geographical Medicine Research-Kilifi is supported by core funding from the Wellcome Trust (#077092). This study is made possible by the generous support of the American people through the United States Agenc…	1	The funders had no role in study design, data collection and analysis, decision to publish, or preparation of the manuscript.		2	1	0	0	14
1013A	Croudass 2021	The value of the patient and public contribution to cancer research UK's review of covid-19 impact on its clinical research portfolio	Research Involvement and Engagement	1	0	3.52	0	0	1	1	0		5		1	1		0	1	7		1	2	1		United Kingdom		1	2	4	NR	Btw the second author is the co-editor in chief...mmmm....	2	1	1	0	0	0	0	0	AC is an employee of Cancer Research UK. RS received an honorarium for his contribution to the portfolio review, but no payment for his authorship of this article.			The funding is UNCLEAR	2	0	1	0
1013B	Hansen 2021	Involving frail older patients in identifying outcome measures for transitional care-a feasibility study	Research Involvement and Engagement	1	0	3.52	0	0	1	1	0		5		1	1		0	1	5		0	6	0		Denmark		3	5	5	NR		2	2	0	0	0	0	0	0	Not applicable.				2	1	0	0	6
1014A	Chang 2021	Deep brain stimulation of the Cuneiform nucleus for levodopa-resistant freezing of gait in Parkinson's disease: study protocol for a prospective, pilot trial	Pilot and Feasibility Studies	1	0	1.55	0	1	0	0	0		5		1	1		0	1	1		0	9	0		United States	0	2	3	2	NR		2	1	0	0	1	0	0	1	This study is supported by the Boston Scientific Investigator Sponsored Research Award ISRNMB0018 (contact person Kaoru Lee Adair - kay.adair@bsci.com) and the University of Miami Scientific Awards Committee Pilot Study Grant ITS 001003 (contact person Coleen Atkins - catkins@miami.edu).	1	The funders had no role in the design of the study and collection, analysis, interpretation of data, nor in writing the manuscript.		2	1	1	0	7
1014B	Peters 2021	Development and feasibility of a modified Fugl-Meyer lower extremity assessment for telerehabilitation: a pilot study	Pilot and Feasibility Studies	1	0	1.55	0	1	0	0	0		5		1	1		0	1	1		0	7	0		Canada	0	3	4	2	NR		2	1	0	1	0	0	0	1	This work was supported by the Canadian Institutes of Health Research (CIHR: FND-143340), Canada Research Chairs Program (JJE), CIHR Fellowship (SP), and Michael Smith Foundation for Health Research Fellowship (SP).	0			2	1	0	0	7
1015A	Ashoori 2021	Food and nutrition literacy status and its correlates in Iranian senior high-school students	BMC Nutrition	1	0	1.6	0	1	1	1	0		5		1	1		0	1	3		0	7	0		Iran		2	3	3	NR		2	1	1	0	0	0	0	0	This study was funded by National Nutrition and Food Technology Research Institute (NNFTRI).	0			2	1	0	0	7
1015B	Alehegn 2021	Exploring maternal nutrition counseling provided by health professionals during antenatal care follow-up: a qualitative study in Addis Ababa, Ethiopia-2019	BMC Nutrition	1	0	1.6	0	1	1	1	0		5		1	1		0	1	5		0	3	3		Ethiopia		2	6	2	NR		2	0	0	0	0	0	0	0	No fund was obtained.				2	1	0	0	3
1016A	Langland 2021	Do assessments of cardiorespiratory and muscular fitness influence subsequent reported physical activity? A randomized controlled trial	BMC Sports Science, Medicine and Rehabilitation	1	0	1.86	0	1	0	0	0		5		1	1		0	1	0		0	3	0		United States	0	2	4	3	NR		2	0	0	0	0	0	0	0	Not applicable.				2	1	0	0	3
1016B	Escalante	Peak week recommendations for bodybuilders: an evidence based approach	Sports Medicine, Arthroscopy, Rehabilitation, Therapy and Technology (SMARTT)	1	0	1.86	0	1	0	0	0		5		1	1		0	1	7		0	5	0		United States	0	2	4	3	NR		2	0	0	0	0	0	0	0	N/A.				2	1	1	0	3
1017A	Hogarth 2021	Body composition in professional female netball players within and between seasons: a cohort study	BMC Sports Science, Medicine and Rehabilitation	1	0	1.86	0	1	0	0	0		5		1	1		0	0	2		0	5	0		Australia		2	4	2	NR		2	0	0	0	0	0	0	0	No funding was required for this study.				2	1	0	0	5
1017B	Yalfani 2021	Prophylactic ankle supports effects on time to stabilization, perceived stability and ground reaction force during lateral landing in female collegiate athletes with chronic ankle instability	BMC Sports Science, Medicine and Rehabilitation	1	0	1.86	0	1	0	0	0		5		1	1		0	1	1		0	2	0		Iran		2	3	2	NR		2	0	0	0	0	0	0	0	Not applicable.				2	1	0	0	2
1018A	Mello Freitas 2021	Neonatal healthcare-associated infections in Brazil: systematic review and meta-analysis	Archives of Public Health	1	0	2.31	0	0	1	1	0		5		1	1		0	1	7		0	3	0		Brazil		3	4	2	NR		2	1	1	0	0	0	0	0	English review of the manuscript was supported by research funds from the Fundação de Ensino e Pesquisa em Ciências da Saúde, Secretaria de Estado de Saúde do Distrito Federal, Brasilia, Brazil.	1	English review of the manuscript		2	1	0	0	3
1018B	Liyew 2021	Individual and community-level determinants of poor tetanus toxoid immunization among pregnant women in Ethiopia using data from 2016 Ethiopian demographic and health survey; multilevel analysis	Archives of Public Health	1	0	2.31	0	0	1	1	0		5		1	1		0	1	6		0	2	0		Ethiopia		2	3	2	NR		2	0	0	0	0	0	0	0	The authors received no specific funding for this work.				2	1	0	0	2
1019A	Hazhirkamal 2021	Molecular typing, biofilm production, and detection of carbapenemase genes in multidrug-resistant Acinetobacter baumannii isolated from different infection sites using ERIC-PCR in Hamadan, west of Iran	BMC Pharmacology and Toxicology	1	0	1.771	1	1	0	0	0		5		1	1		0	1	1		0	6	0		Iran		2	6	2	NR		2	1	1	0	0	0	0	0	Hamadan University of Medical Sciences, Hamadan, Iran, funded this study.	0			2	1	0	0	6
1019B	Zhang 2021	Allisartan ameliorates vascular remodeling through regulation of voltage-gated potassium channels in hypertensive rats	BMC Pharmacology and Toxicology	1	0	1.771	1	1	0	0	0		5		1	1		0	1	1		0	5	0		China	0	2	3	2	NR		2	1	1	1	0	0	0	0	Shanghai Fengxian District Science and Technology Project (20181704). The Shanghai University of Medicine and Health Sciences Seed Foundation (SFP-18-21-15-001).	0		No elaboration	2	1	0	0	5
1020A	Strzalkowska 2021	Retrospective evaluation of two-year results with a filtering trabeculotomy in comparison to conventional trabeculectomy by exact matching	F1000Research	5	2	2.30	1	1	0	1	0		4		1	1		1	1	8	Retrospective Observational cohort study	0	6	0		Germany	0	1	1	3	NR		2	1	1	0	0	0	0	0	This work was supported by a departmental grant from the University of Würzburg, Medical Center. The funders had no role in study design, data collection and analysis, decision to publish, or preparation of the manuscript.	1	The funders had no role in study design, data collection and analysis, decision to publish, or preparation of the manuscript.		2	1	0	0	6
1020B	Wardhani 2021	Association between convalescent plasma and the risk of mortality among patients with COVID-19: a meta-analysis	F1000Research	5	2	2.30	1	1	0	1	0		4		1	1		1	1	7		1	28	0		Indonesia		3	2	2	NR		2	0	0	0	0	0	0	0	The author(s) declared that no grants were involved in supporting this work.				2	1	0	0	28
1021A	Siqueira 2021	The impacts of health systems financing fragmentation in low- and middle-income countries: a systematic review protocol	Systematic Reviews	5	2	2.522	0	1	1	1	0		5		1	1		0	1	7		0	5	3		Brazil	1	1	2	1	1		2	1	0	1	0	0	1	0	The research has been sponsored by the National Institute for Health Research (NIHR) Global Health Policy and Systems Research (HPSR) Development Awards 2019 - NIHR 130136.	0			2	1	0	0	5
1021B	Aparicio 2021	Factors leading to effective social participation promotion interventions for people with intellectual disability: a protocol for a systematic review	Systematic Reviews	5	2	2.522	0	1	1	1	0		5		1	1		0	1	7		0	5	3		Chile	0	3	3	2	NR		2	1	0	1	0	0	0	0	This systematic review was funded by the Chilean government through Servicio Nacional de la Discapacidad (SENADIS) as part of the project Programa de Participación Inclusiva Territorial (3208−2018) and ANID-Millennium Science Initiative Program-ICS2019_024.	0			2	1	0	0	5
1022A	Wu 2021	Multi-modal data collection for measuring health, behavior, and living environment of large-scale participant cohorts	GigaScience	5	2	6.524	0	0	0	0	1	Computational and Biotechnology	6	Oxford University Press	1	1		0	1	2		0	15	0		USA	0	1	2	2	1		2	1	1	1	0	0	0	0	This work was supported by Whole Communities-Whole Health, a research grand challenge at the University of Texas at Austin, and National Science Foundation Award SES-1758835.	0			2	1	0	0	15
1022B	Heyl 2021	StoatyDive: Evaluation and classification of peak profiles for sequencing data	GigaScience	5	2	6.524	0	0	0	0	1	Computational and Biotechnology	6	Oxford University Press	1	1		0	1	1		0	2	0		Germany	0	3	4	3	1		2	1	1	1	0	1	0	0	This study was funded by the Deutsche Forschungsgemeinschaft (DFG, German Research Foundation) grant 322977937/GRK2344 2017 MeInBio - BioInMe Research Training Group, and Germany's Excellence Strategy (CIBSS - EXC-2189 - Project ID 390939984). The article processing charge was funded by the University of Freiburg in the funding programme Open Access Publishing.	0			2	1	0	0	2
1023A	Jung 2021	A novel germline mutation in hMLH1 in three Korean women with endometrial cancer in a family of Lynch syndrome: case report and literature review	Hereditary Cancer in Clinical Practice	5	2	2.857	0	1	1	0	0		5		1	1		0	1	8	case report	0	4	0		South Korea	0	1	1	2	NR		2	1	0	1	0	0	0	0	This study was supported by the Basic Science Research Program through the National Research Foundation of Korea (NRF) funded by the Ministry of Education (2017R1D1A1B03033972).	0			2	1	0	0	4
1023B	Zhang 2021	Overview on population screening for carriers with germline mutations in mismatch repair (MMR) genes in China	Hereditary Cancer in Clinical Practice	5	2	2.857	0	1	1	0	0		5		1	1		0	1	7		0	2	0		China	1	2	2	2	1		2	1	1	1	0	0	0	0	This work was supported by the grants from National Key R&D Program of China (grant number:2017YFC0908200), Joint Sino-German Mobility Program" Clinical implications of familial colorectal cancer" [grant number: M-0008], Startup Funds for Recruited Talents at Zhejiang Cancer Hospital, and Special project of Hangzhou Medical College (YS2021013).	0			2	1	0	0	2
1024A	Yan 2021	A prognostic model based on seven immune-related genes predicts the overall survival of patients with hepatocellular carcinoma	BioData Mining	5	2	2.522	0	0	0	0	1	Computational and Biotechnology	5		1	1		0	1	3		0	8	0		China	1	2	2	2	1		2	1	1	0	0	0	0	0	This work was supported by R & D projects in key areas of Guangdong Province, Construction of high-level university in Guangzhou University of Chinese Medicine (Grant number: A1-AFD018181A29), Guangzhou University of Chinese Medicine National University Student Innovation and Entrepreneurship Training Project (Project Leader: Xinqian Yang; grant number: 201810572038) and the First Affiliated Hosp…	0			2	1	0	0	8
1024B	Varma 2021	A maximum flow-based network approach for identification of stable noncoding biomarkers associated with the multigenic neurological condition, autism	BioData Mining	5	2	2.522	0	0	0	0	1	Computational and Biotechnology	5		1	1		0	1	5		0	8	0		USA	0	4	4	2	NR		2	1	1	0	1	0	0	0	This work was supported by grants to D.P.W. from The Hartwell Foundation, The Hartwell Autism Research and Technology Initiative (iHART), the Precision Health and Integrated Diagnostics (PHIND) Center, and the Bio-X Center at Stanford University. This work was also supported by a Stanford University Bio-X award to M.V. The funding sources had no role in study design, execution, analyses, interpre…	1	The funding sources had no role in study design, execution, analyses, interpretation of the data, or the decision to submit results.		2	1	0	0	8
1025A	Denis 2021	From hypotonic maintenance fluid to severe hyponatremia: a case report	Journal of Medical Case Reports	5	2		0	1	1	0	0		5		1	1		0	1	8	case report	0	8	0		France	0	2	4	2	NR		2	0	0	0	0	0	0	0	No funding was secured for this study.				2	1	0	0	8
1025B	Toader 2021	Left ventricular noncompaction-a rare cause of triad: heart failure, ventricular arrhythmias, and systemic embolic events: a case report	Journal of Medical Case Reports	5	2		0	1	1	0	0		5		1	1		0	1	8	case report	0	6	3		Romania	1	2	2	2	NR		2	0	0	0	0	0	0	0	No funding was received.				2	1	0	0	6
1026A	Harradine 2021	Podiatrists' views and experiences of using real time clinical gait analysis in the assessment and treatment of posterior tibial tendon dysfunction	Journal of Foot and Ankle Research	5	2	2.303	0	1	1	1	0		5		1	1		0	1	5		0	4	4		UK	0	2	2	3	1		2	2	0	0	0	0	0	0	NR				2	1	0	0	4
1026B	Guenka 2021	Influence of the medial longitudinal arch of the foot in adult women in ankle isokinetic performance: a cross-sectional study	Journal of Foot and Ankle Research	5	2	2.303	0	1	1	1	0		5		1	1		0	1	3		0	7	0		Brazil	1	2	2	2	NR		2	0	0	0	0	0	0	0	This research received no specific grant from any funding agency in the public, commercial, or not-for-profit sectors.				2	1	0	0	7
1027A	Mosley 2021	Sex-specific recombination patterns predict parent of origin for recurrent genomic disorders	BMC Medical Genomics	5	2	3.063	1	1	1	0	0		5		1	1		0	0	7		0	5	0		USA	0	3	4	2	2		2	1	1	1	0	0	0	0	This study was supported in part by the Emory Integrated Genomics Core (EIGC), which is subsidized by the Emory University School of Medicine and is one of the Emory Integrated Core Facilities. Additional support was provided by the Georgia Clinical & Translational Science Alliance of the National Institutes of Health under Award Number UL1TR002378. The content is solely the responsibility of the…	1	The funding bodies played no role in the design of the study nor in the collection, analysis, and interpretation of the data, nor the writing of the manuscript.		2	1	0	0	5
1027B	Sui 2021	A family with Milroy disease caused by the FLT4/VEGFR3 gene variant c.2774 T > A	BMC Medical Genomics	5	2	3.063	1	1	1	0	0		5		1	1		0	0	8	Basic science - sequencing	0	7	0		China	1	1	5	2	1		2	1	1	1	0	0	0	0	This research was funded by the Subject Construction Project of the Liaoning Key Research and Development Project, No. 2017225019; China Medical University, No. 3110118049; and the Natural Science Foundation Guidance Program of Liaoning Province, No. 2018011645-301.	0			2	1	0	0	7
1028A	Albacker 2021	The effect of using the minimized cardio-pulmonary bypass Systems for Coronary Artery Bypass Grafting in diabetic patients	Journal of Cardiothoracic Surgery	5	2	1.637	1	1	0	0	0		5		1	1		0	1	2		0	4	0		Saudi Arabia	0	1	1	2	NR		2	0	0	0	0	0	0	0	There is no funding for this study.				2	1	0	0	4
1028B	Ma 2021	Comparison of the clinical effect between the lower sternal incision and the left parasternal fourth intercostal incision in the transthoracic closure of ventricular septal defect	Journal of Cardiothoracic Surgery	5	2	1.637	1	1	0	0	0		5		1	1		0	1	2		0	4	0		China	1	1	1	3	NR		2	1	0	1	0	0	0	0	Chinese national and Fujian provincial key clinical specialty construction programs sponsored this research.	0			2	1	0	0	4
1029A	Shoesmith 2021	Barriers and facilitators influencing the sustainment of health behaviour interventions in schools and childcare services: a systematic review	Implementation Science	5	2	7.327	0	1	1	1	0		5		1	1		0	1	7		0	12	0		Australia	0	2	2	3	1		2	1	1	1	0	0	0	0	This review was funded through a University of Newcastle PhD scholarship awarded to AS (ref. 3145402). BJP was supported by the US National Institutes of Health through K01MH113806 (Powell, PI) and P50CA19006 (Brownson, PI).	0			2	1	0	0	12
1029B	Chinman 2021	Implementation of peer specialist services in VA primary care: a cluster randomized trial on the impact of external facilitation	Implementation Science	5	2	7.327	0	1	1	1	0		5		1	1		0	1	8	cluster randomized trial	0	11	1		USA	0	3	3	2	NR		2	1	1	0	0	0	0	0	All the authors are funded by a grant from the Department of Veterans Affairs (QUERI): QUERI for Team-Based Behavioral Health (1IP1HX001979-01): Evaluation of Peer Specialists on VA PACTs.	0			2	1	0	0	11
1030A	Ajlan 2021	Standard induction with basiliximab versus no induction in low immunological risk kidney transplant recipients: study protocol for a randomized controlled trial	Current Controlled Trials in Cardiovascular Medicine	5	0	2.333	1	1	1	1	0		5		1	1		0	1	8	Study protocol for RCT	0	15	0		Saudi Arabia		2	2	2	NR	*The impact factor of the journal is from 2007.	2	1	1	0	0	0	0	0	The study has received no funding from any third party. However, we understand that Trials therefore levies an article-processing charge of £1490.00/$2190.00/€1790.00 for each article accepted for publication, plus VAT or local taxes where applicable.	1	However, we understand that Trials therefore levies an article-processing charge of £1490.00/$2190.00/€1790.00 for each article accepted for publication, plus VAT or local taxes where applicable.		2	1	0	0	15
1030B	Bozorgi 2021	The effect of the mobile "blood pressure management application" on hypertension self-management enhancement: a randomized controlled trial	Current Controlled Trials in Cardiovascular Medicine	5	0	2.333	1	1	1	1	0		5		1	1		0	1	0		0	8	0		Iran		6	6	5	NR	*impact factor is from 2007	2	1	1	0	0	0	0	0	This study was supported by Tehran University of Medical Sciences in the form of a PhD thesis, taken up by Ms. Mahnaz Ashoorkhani, student of Health Education and Promotion, under grant no. 94-02-102-29524. It was conducted in association with the Tehran Heart Center.	0			2	1	0	0	8
1031A	Tachezy 2021	Endoscopic vacuum therapy versus stent treatment of esophageal anastomotic leaks (ESOLEAK): study protocol for a prospective randomized phase 2 trial	Trials	5	2	2.279	1	1	1	1	0		5		1	1		0	1	8	study protocol for a prospective randomized phase 2 trial	0	11	0		Germany	0	3	3	4	1		2	1	0	0	1	0	0	0	Monetary support for sponsoring the study will be provided by bess pro GmbH, Germany. It has no involvement in the design of the study, collection, management, analysis, and interpretation of the data and in writing the protocol/manuscript. Open Access funding enabled and organized by Projekt DEAL.	1	It has no involvement in the design of the study, collection, management, analysis, and interpretation of the data and in writing the protocol/manuscript. Open Access funding enabled and organized by Projekt DEAL.	It should be taken into account that the funder of this study, bess pro GmbH (Germany), is both a member and the head of the bess group company. Another member of the bess group company is Novatech SA (France) which produces and distributes tracheo-bronchial silicone stents. This is relevant since the study is a RCT that compares endoscopic vacuum therapy and stent treatment of esophageal anastom…	2	1	0	0	11
1031B	Keestra 2021	Clinical trial reporting performance of thirty UK universities on ClinicalTrials.gov-evaluation of a new tracking tool for the US clinical trial registry	Trials	5	2	2.279	1	1	1	1	0		5		1	1		0	1	8	Clinical trial	0	6	0		UK	0	1	1	2	NR		2	0	0	0	0	0	0	0	No funding was received for developing this project.				2	0	1	0
1032A	Wang 2021	ANLN promotes carcinogenesis in oral cancer by regulating the PI3K/mTOR signaling pathway	Head & Face Medicine	5	2	2.151	1	1	1	0	0		5		1	1		0	1	1		0	6	0		China	1	2	2	2	NR		2	1	1	1	0	0	0	0	This study was supported by National Natural Science Foundation of China (grant number: 81760191) and Xinjiang Special Scientific Research Project of Youth Medical Science and Technology (WJWY-201924).	0			2	1	0	0	6
1032B	Bertram 2021	Panoramic prediction equations to estimate implant- to-mandibular canal dimensions in the mandibular posterior region: implications for dental implant treatment	Head & Face Medicine	5	2	2.151	1	1	1	0	0		5		1	1		0	1	8	retrospective study	0	4	0		Germany	0	2	2	2	NR	not cohort?	2	0	0	0	0	0	0	0	This research did not receive any specific grant from funding agencies in the public, commercial or not-for-profit sectors.				2	1	0	0	4
1033A	Pike 2021	Comparative analysis of viral infection outcomes in human seminal fluid from prior viral epidemics and Sars-CoV-2 may offer trends for viral sexual transmissibility and long-term reproductive health implications	Reproductive Health	5	2	3.223	0	1	1	1	0		5		1	1		0	1	7		1	7	0		USA	0	2	2	3	1		2	0	0	0	0	0	0	0	No funding sources.				2	0	0	1
1033B	Matsui 2021	Knowledge on intrapartum care practices among skilled birth attendants in Cambodia-a cross-sectional study	Reproductive Health	5	2	3.223	0	1	1	1	0		5		1	1		0	1	3		0	8	0		Japan	0	1	1	2	NR		2	1	0	1	1	0	0	0	This study was funded by Japan Society for the Promotion of Science (JSPS) KAKENHI Grant Number 15H05302 to MM; The Toyota Foundation Research Grant Program number D15-R-0447 to MM; and JICA. The funding bodies had no role in the study design; the collection, analysis, and interpretation of the data; and writing of this work.	1	The funding bodies had no role in the study design; the collection, analysis, and interpretation of the data; and writing of this work.		2	1	0	0	8
1034A	Obiero 2021	Clinical features of bacterial meningitis among hospitalised children in Kenya	BMC Medicine	5	2	8.775	0	1	1	1	1	translational	5		1	1		0	0	8	retrospective cohort study	0	7	1		Kenya	2	2	2	3	1		2	1	1	0	0	1	0	0	This work was supported by the Wellcome Trust, UK core grant to KEMRI-Wellcome Trust Research Programme (grant 203077/Z/16/Z). CWO is supported by the Drugs for Neglected Diseases initiative (grant OXF-DND02). JAB is supported by the Bill & Melinda Gates Foundation within the Childhood Acute Illness and Nutrition (CHAIN) Network (grant OPP1131320) and by the MRC/DFID/Wellcome Trust Joint Global H…	1	The funders had no role in the design or conduct of the study; collection, management, analysis, and interpretation of the data; and preparation, review, or approval of the manuscript; and decision to submit the manuscript for publication.		2	1	0	0	7
1034B	Jones 2021	A phase IV, multi-centre, randomized clinical trial comparing two pertussis-containing vaccines in pregnant women in England and vaccine responses in their infants	BMC Medicine	5	2	8.775	0	1	1	1	1	translational	5		1	1		0	0	0		0	11	0		UK	0	2	2	2	1		2	1	0	1	0	0	0	0	This study is independent research funded by the National Institute for Health Research (NIHR) Policy Research Programme (Vaccine Evaluation Consortium Phase II, 039/0031-grant holder EM). The views expressed are those of the author(s) and not necessarily those of the NIHR or the Department of Health and Social Care. The funder, NIHR, was not involved in the design and conduct of the study; colle…	1	The funder, NIHR, was not involved in the design and conduct of the study; collection, management, analysis and interpretation of the data; and preparation, review or approval of the manuscript; and decision to submit the manuscript for publication.		2	0	1	0
1035A	Patterson 2021	Prenatal exposure to ambient air pollutants and early infant growth and adiposity in the Southern California Mother's Milk Study	Environmental Health	5	2	5.984	0	0	1	0	0		5		1	2		0	1	8	Longitudinal cohort study	0	10	0		USA	0	2	2	2	NR		2	1	0	1	1	0	0	1	This work was supported by the NIH NIDDK (R01 DK11079), The Gerber Foundation (15PN-013), NIEHS (R00 ES027853), and the Health Effects Institute Rosenblith Award. Design of the study; collection, analysis, and interpretation of data; and writing the manuscript was strictly the responsibility of the authors.	1	Design of the study; collection, analysis, and interpretation of data; and writing the manuscript was strictly the responsibility of the authors.		2	1	1	0	9
1035B	Liu 2021	Associations between prenatal exposure to cadmium and lead with neural tube defect risks are modified by single-nucleotide polymorphisms of fetal MTHFR and SOD2: a case-control study	Environmental Health	5	2	5.984	0	1	1	1	0		5		1	1		0	1	4		0	11	0		China		2	2	2	1		2	1	0	1	0	0	0	0	This work was supported by the National Key Research and Development Program, Ministry of Science and Technology of the People's Republic of China (Grant No. 2016YFC1000501). The funding agency has no role in study design, implementation, data analysis, and interpretation.	1	The funding agency has no role in study design, implementation, data analysis, and interpretation.		2	1	0	0	11
1036A	Dyson 2021	The relative importance and stability of disease burden causes over time: summarizing regional trends on disease burden for 290 causes over 28 years	Population Health Metrics	5	2	2.786	0	0	1	0	0		5		1	1		0	1	5		0	3	0		The Netherlands	0	2	2	2	1		2	0	0	0	0	0	0	0	No funding to declare				2	1	0	0	3
1036B	Jiang 2021	Determining the sex-specific distributions of average daily alcohol consumption using cluster analysis: is there a separate distribution for people with alcohol dependence?	Population Health Metrics	5	2	2.786	0	0	1	0	0		5		1	1		0	1	6		0	5	0		Canada	0	1	1	2	1		2	1	0	1	0	0	0	0	Research reported in this publication was supported by the National Institute on Alcohol Abuse and Alcoholism (NIAAA) of the National Institutes of Health (NIH) [Award Number 1R01AA028224-01]. Content is the responsibility of the authors and does not reflect official positions of NIAAA or NIH. This contribution was also supported by funding from the Canadian Institutes of Health Research, Institu…	1	Content is the responsibility of the authors and does not reflect official positions of NIAAA or NIH.		2	1	0	0	5
1037A	Maghsoumi-Norouzabad 2021	Evaluation of the effect of vitamin D supplementation on spermatogram, seminal and serum levels of oxidative stress indices in asthenospermia infertile men: a study protocol for a triple-blind, randomized controlled trial	Nutrition Journal	5	2	3.271	0	0	1	0	0		5		1	1		0	1	8	study protocol for RCT	0	5	0		Iran	2	2	2	2	1		2	1	1	0	0	0	0	0	This research is funded by Ahvaz Jundishapur University of Medical Sciences. The funding body has no role in the design of the study, the collection, analysis and interpretation of data, or in the writing of manuscripts.	1	The funding body has no role in the design of the study, the collection, analysis and interpretation of data, or in the writing of manuscripts.		2	1	0	0	5
1037B	Horodyska 2021	Impact of sociodemographic factors on the consumption of tubers in Brazil	Nutrition Journal	5	2	3.271	0	0	1	0	0		5		1	1		0	1	3		0	7	4		Ireland	0	2	2	1	NR		2	1	0	0	1	0	0	0	This work was funded by PepsiCo, Inc.	0			2	1	0	0	7
1038A	Crosschild 2021	Where is critical analysis of power and positionality in knowledge translation?	Health Research Policy and Systems	5	2	3.318	0	0	1	1	0		5		1	1		0	1	5		0	5	0		Canada	0	1	1	1	NC		2	2	0	0	0	0	0	0	Not applicable.				2	1	0	0	5
1038B	Szota 2021	Cross-cultural adaption and psychometric investigation of the German version of the Evidence Based Practice Attitude Scale (EBPAS-36D)	Health Research Policy and Systems	5	2	3.318	0	0	1	1	0		5		1	1		0	1	6		0	6	0		Germany	0	3	3	2	NR		2	1	1	1	0	0	0	0	Open Access funding enabled and organized by Projekt DEAL. This work was funded by the German Federal Ministry of Education and Research, Project BESTFORCAN (Bringing empirically supported treatments to children and adolescents after child abuse and neglect, grant numbers: 01KR1804B, 01KR1804C), Project BETTER CARE (Better Care for Unaccompanied Young Refugees: Comparing a Stepped Care Model with…	1	The German Federal Ministry of Education and Research had no role in the design and conduct of the study, including the collection, management, analysis, interpretation of the data, or the preparation, review, or approval of the manuscript and decision to submit the manuscript for publication.		2	1	0	0	6
1039A	Opalek 2021	Data element mapping to analyze fit for use of three XML standards for health workforce tracking	Human Resources for Health	2	0		0	0	1	1	0		5		1	1		0	1	5		0	1	3		Philadelphia, USA		1	1	2	1		2	0	0	0	0	0	0	0	No portion of this research received funding agencies in the public, commercial, or not-for-profit sectors.				2	1	0	0	1
1039B	Vallières 2021	Determinants of safety climate at primary care level in Ghana, Malawi and Uganda: a cross-sectional study across 138 selected primary healthcare facilities	Human Resources for Health	2	0		0	0	1	1	0		5		1	2		0	1	3		0	11	0		Ireland		1	1	2	1		2	1	0	0	0	0	1	0	This paper is a product of PERFORM2Scale (2017-2021), a H2020 programme to strengthen management at district level in Ghana, Malawi and Uganda, in support of the achievement of Universal Health Coverage. The programme is funded by the European Union's Horizon 2020 research and innovation programme (Reference Number: 733360).	0			2	1	0	0	11
1040A	Zhang 2021	Oral health and caries/gingivitis-associated factors of adolescents aged 12-15 in Shandong province, China: a cross-sectional Oral Health Survey	BMC Oral Health	2	0		1	1	1	0	0		5		1	1		0	0	3		0	6	0		China		2	2	2	NR		2	1	1	1	0	0	0	0	All phases of this study were supported by the Chinese Stomatological Association and School & Hospital of Stomatology, Shandong University. The design of this study and collection, analysis, and interpretation of data and the manuscript writing are funded by the Key Technology Research and Development Program of Shandong Province (Grant Numbers: 2019GSF108278 and 2019GSF108184), National Natural…	0		affiliation of funders	2	1	0	0	6
1040B	Zhou 2021	Effectiveness of XP-Endo Finisher and passive ultrasonic irrigation on intracanal medicament removal from root canals: a systematic review and meta-analysis	BMC Oral Health	2	0		1	1	1	0	0		5		1	1		0	0	7		0	3	0		USA		1	1	3	1		2	1	0	1	0	0	0	0	This work was funded by a grant from the National Natural Science Foundation of China to LHG (funding number: 81670982). The funders had no role in the design of the study, data collection and analysis, interpretation of the data, or writing the manuscript. The funding was used as costs for English editing service.	1	The funders had no role in the design of the study, data collection and analysis, interpretation of the data, or writing the manuscript. The funding was used as costs for English editing service.		2	1	0	0	3
1041A	Akhavan 2021	Comparison of therapeutic effects of chemo-radiotherapy with neoadjuvant chemotherapy before radical surgery in patients with bulky cervical carcinoma (stage IB3 & IIA2)	BMC Cancer	2	0		1	1	1	0	0		5		1	1		0	0	6		0	5	0		Iran		2	2	3	1		2	0	0	0	0	0	0	0	The authors have no support of funding to report.				2	1	0	0	5
1041B	Borrero-García 2021	Rac inhibition as a novel therapeutic strategy for EGFR/HER2 targeted therapy resistant breast cancer	BMC Cancer	2	0		1	1	1	0	0		5		1	1		0	0	4		0	7	0		san juan puerto rico		2	2	3	1		2	1	0	1	0	1	0	0	This work was supported by grants from NIH/NIGMS SC3GM094824, US Army Breast Cancer Research Program W81XWH2010041, Puerto Rico Science and Technology Research Trust, and Susan Komen for the Cure to S.D. These funders contributed with materials and supplies to the study. NIH/NIGMS P20 GM103475 and RCMI Programs G12RR03051 to the University of Puerto Rico, Medical Sciences Campus provided instrume…	1	These funders contributed with materials and supplies to the study. NIH/NIGMS P20 GM103475 and RCMI Programs G12RR03051 to the University of Puerto Rico, Medical Sciences Campus provided instrument and core facility support. The MBRS Program RISE (R25GM061838) to L.D.B., M.D.M and J. M supplied student stipends and supply funds.		2	1	0	0	7
1042A	Linsenmann 2021	Combined frameless stereotactical biopsy and intraoperative cerebral angiography by 3D-rotational fluoroscopy with intravenous contrast administration: a feasibility study	BMC Medical Imaging	2	0		1	0	0	0	0		5		1	1		0	0	4		0	7	0		Germany		1	3	2	NR		2	1	0	1	0	0	0	0	Open Access funding enabled and organized by Projekt DEAL. This work was funded by the German Research Foundation (DFG) and the University of Wuerzburg in the funding program "Open Access Publishing". Medtronic has supported this study financially. The funder was not involved in the study design; collection, analysis, interpretation of the data or decision to publish.	1	The funder was not involved in the study design; collection, analysis, interpretation of the data or decision to publish.	Medtronic: Public limited company	2	1	1	0	6
1042B	Streckenbach 2021	Prevalence of visceral artery involvement in patients with peripheral artery disease found on run-off MRA	BMC Medical Imaging	2	0		1	0	0	0	0		5		1	1		0	0	3		0	8	0		Germany		2	4	2	NC	Type of research cross sectional: all patients included one time	2	0	0	0	0	0	0	0	Open Access funding enabled and organized by Projekt DEAL. This research did not receive any specific grant from funding agencies in the public, commercial, or not-for-profit sectors.				2	1	0	0	8
1043A	Adham 2021	Epidemiological characteristics and mortality risk factors among COVID-19 patients in Ardabil, Northwest of Iran	BMC Emergency Medicine	2	0		1	1	0	0	0		5		1	1		0	0	8	retrospective cohort qualitative study	1	6	0		Iran		2	3	2	1		2	1	1	0	0	0	0	0	This research was supported by a grant from Ardabil University of Medical Sciences (project No: 3899).	0			2	1	0	0	6
1043B	Rahmatinejad 2021	Internal validation and comparison of the prognostic performance of models based on six emergency scoring systems to predict in-hospital mortality in the emergency department	BMC Emergency Medicine	2	0		1	1	0	0	0		5		1	1		0	0	8	Prospective cohort study	0	7	0		Iran		2	8	2	NR		2	1	1	0	0	0	0	0	This study was part of the first author thesis and the authors would like to acknowledge Mashhad University of Medical Sciences, Mashhad, Iran, for financial support.	0			2	1	0	0	7
1044A	Besançon 2021	Open science saves lives: lessons from the COVID-19 pandemic	BMC Medical Research Methodology	2	0		0	1	0	0	0		5		1	1		0	0	5		1	9	0		Australia		1	1	3	NR		2	0	0	0	0	0	0	0	There was no dedicated funding for this research but CL is supported by the UK Medical Research Council (Skills Development Fellowship MR/T032448/1).				2	1	0	0	9
1044B	Chen 2021	Validity of using mobile phone surveys to evaluate community health worker program in Mali	BMC Medical Research Methodology	2	0		0	1	0	0	0		5		1	1		0	0	3		0	11	0		Indiana		2	2	3	1		2	1	0	1	0	0	0	0	This study was supported by Global Affairs Canada through the Real Accountability: Data Analysis for Results (RADAR) program under grant No. D001627-001. The funding body had no role in the design, data collection, analysis of the data, or writing of the manuscript.	1	The funding body had no role in the design, data collection, analysis of the data, or writing of the manuscript.		2	1	0	0	11
1045A	Wen 2021	Post Procedural Peak Left Atrial Contraction Strain Predicts Recurrence of Arrhythmia after Catheter Ablation of Atrial Fibrillation	Cardiovascular Ultrasound	2	0		0	1	0	0	0		5		1	1		0	1	2		0	10	0		USA		2	2	2	NR		2	0	0	0	0	0	0	0	None.				2	1	0	0	10
1045B	Kažukauskienė 2021	Left ventricular global longitudinal strain predicts elevated cardiac pressures and poor clinical outcomes in patients with non-ischemic dilated cardiomyopathy	Cardiovascular Ultrasound	2	0		0	1	0	0	0		5		1	1		0	1	2		0	8	0		Lithuania		3	3	3	1		2	1	0	1	0	0	1	0	The study was supported by the Research Council of Lithuania (Grants no. MIP-086/2012 and MIP-011/2014), the European Union, EU-FP7, SARCOSI Project (no. 291834).	0			2	1	0	0	8
1046A	Lambert 2021	Acute exudative polymorphous vitelliform maculopathy during pembrolizumab treatment for metastatic melanoma: a case report	BMC Ophthalmology	2	0		1	1	1	0	0		5		1	1		0	0	8	Case study	0	6	0		Belgium		2	2	2	1		2	2	0	0	0	0	0	0	Not applicable.				2	1	0	0	6
1046B	Eshraghi 2021	Nonspecific orbital inflammation and thyroid eye disease, a rare comorbidity: report of two cases and review of literature	BMC Ophthalmology	2	0		1	1	1	0	0		5		1	1		0	0	8	Case study	0	4	0		Iran		3	3	3	1		2	0	0	0	0	0	0	0	No funding or financial support was received for the study.				2	1	0	0	4
1047A	Abu Alwafa 2021	Prevalence of premenstrual syndrome and its association with psychosocial and lifestyle variables: a cross-sectional study from Palestine	BMC Women's Health	2	0		0	1	1	0	0		5		1	1		0	0	3		0	3	0		Palestine		3	6	3	1		2	0	0	0	0	0	0	0	The authors declare that no external financial support was received for this study.				2	1	0	0	3
1047B	Chill 2021	Urinary dysfunction in women following total mesorectal excision versus partial mesorectal excision for treatment of rectal cancer	BMC Women's Health	2	0		0	1	1	0	0		5		1	1		0	0	8	retrospective cohort study	0	8	0		Israel		2	2	2	NR		2	0	0	0	0	0	0	0	No funding was received for this study.				2	1	0	0	8
1048A	Chen 2021	The objective structured clinical examination as an assessment strategy for clinical competence in novice nursing practitioners in Taiwan	BMC Nursing	2	0		0	1	0	0	0		5		0	1		0	0	8	Quasi experimental study (Pre-post questionnaire)	0	5	0		Taiwan		2	6	3	NC	Aim and scope: BMC Nursing is an open access, peer-reviewed journal that considers articles on all aspects of nursing research, training, education and practice. so what type is closer?	2	1	0	1	0	0	0	0	This research was funded by the Ministry of Science and Technology, Taiwan (MOST 105-2511-S-182 A-001 MY3). The funding body was not involved in the design of the study.	1	This research was funded by the Ministry of Science and Technology, Taiwan (MOSTThe funding body was not involved in the design of the study.		2	1	0	0	5
1048B	Cheng 2021	Registered nurses' role experiences of caring for older stroke patients: a qualitative study	BMC Nursing	2	0		0	1	0	0	0		5		0	1		0	0	5		0	3	0		China		1	1	2	NR		2	1	0	1	0	0	0	0	The study was funded by the National Social Science Fund of China (17CSH021). The funders have no role in the design of the study; collection, analysis, and interpretation of data; or in writing the manuscript.	1	The funders have no role in the design of the study; collection, analysis, and interpretation of data; or in writing the manuscript.		2	1	0	0	3
1049A	Seo 2021	A non-synonymous variant rs12614 of complement factor B associated with risk of chronic hepatitis B in a Korean population	BMC Medical Genetics	2	0		0	0	0	0	0																						0		0	0	0	0	0	0					0	0	0	0
1049B					0		0	0	0	0	0																						0		0	0	0	0	0	0					0	0	0	0
1050A	Morin 2021	Osteopathic empirical research: a bibliometric analysis from 1966 to 2018	BMC Complementary Medicine and Therapies	2	0		1	0	0	0	0		5		1	1		0	0	5		0	2	0		Canada		5	7	3	1	Aim and scope?	2	0	0	0	0	0	0	0	This research received no specific grant from any funding agency. Ostéopathie Québec provided a dissemination bursary for open access publication.				2	1	0	0	2
1050B	Zhang 2021	Piperlongumine inhibits migration and proliferation of castration-resistant prostate cancer cells via triggering persistent DNA damage	BMC Complementary Medicine and Therapies	2	0		1	0	0	0	0		5		1	1		0	0	1		0	11	0		China		2	2	2	1		2	1	1	1	0	0	0	0	The present study was funded by National Science Foundation of China (No. 21701194), the National Natural Science Foundation of Zhejiang province (LY17B020008), Wenzhou Basic Medical and Health Technology Project (No. Y20180177), Wenzhou Medical University Talent Start-up Fund (No. QTJ17022) and Research Grant from Health Commission of Zhejiang Province (2019KY646).	0			2	1	0	0	11
1051A	Yan 2021	Serial magnetic resonance imaging changes of pseudotumor lesions in retinal vasculopathy with cerebral leukoencephalopathy and systemic manifestations: a case report	BMC Neurology	2	0		1	1	1	0	0		5		1	1		0	0	8	Case Report	0	6	0		China		2	2	2	1		2	1	0	1	0	0	0	0	This study was supported by grants from the National Natural Science Foundation of China (81870937 and 82071320). Funding bodies did not play a role in the collection, analysis, and interpretation of data. Funding bodies did not contribute to the writing of this manuscript.	1	Funding bodies did not play a role in the collection, analysis, and interpretation of data. Funding bodies did not contribute to the writing of this manuscript.		2	1	0	0	6
1051B	Kuo 2021	Initial in-hospital heart rate is associated with three-month functional outcomes after acute ischemic stroke	BMC Neurology	2	0		1	1	1	0	0		5		1	1		0	0	2		0	4	0		Taiwan		2	3	2	NR	Number of editors: probably 1 and named Dr. Pedro Castro but not sure	2	1	0	0	1	0	0	0	This work was supported by grants from Chang Gung Memorial Hospital (CMRPG6J0361). The sponsors played no role in the study design, data collection and analysis, or decision to submit the article for publication.	1	The sponsors played no role in the study design, data collection and analysis, or decision to submit the article for publication.	Affiliation !	2	1	0	0	4
1052A	Sun 2021	Down-regulation of SNHG16 alleviates the acute lung injury in sepsis rats through miR-128-3p/HMGB3 axis	BMC Pulmonary Medicine	2	0		1	1	1	0	0		5		1	1		0	0	1		0	4	0		China		1	3	1	NR		2	0	0	0	0	0	0	0	This research did not receive any specific grant from funding agencies in the public, commercial, or not- for- profit sectors.				2	1	0	0	4
1052B	Vozoris 2021	Morbidity and mortality reduction associated with polysomnography testing in idiopathic pulmonary fibrosis: a population-based cohort study	BMC Pulmonary Medicine	2	0		1	1	1	0	0		5		1	1		0	0	2		0	6	3		Canada		2	5	3	NC		2	1	1	0	0	0	0	0	This research was funded by the University of Toronto, Pettit Respirology Block Term Grant.	0			2	1	0	0	6
1053A	Hu 2021	Analysis of risk factors and prognosis of 253 lymph node metastasis in colorectal cancer patients	BMC Surgery	2	0		0	1	0	0	0		5		1	1		0	0	2		0	10	1		China		2	4	2	1		2	2	0	0	0	0	0	0					2	1	0	0	10
1053B	Al Sharhan 2021	Pattern of symptom improvement following endoscopic sinus surgery for chronic rhinosinusitis	BMC Surgery	2	0		0	1	0	0	0		5		1	1		0	0	8	longitudinal prospective study	0	9	0		Saudi Arabia		2	4	2	NC		2	2	0	0	0	0	0	0					2	1	0	0	9
1054A	Peters 2021	A questionnaire to measure the quality of midwifery care in the postpartum period from women's point of view: development and psychometric testing of MMAYpostpartum	BMC Pregnancy and Childbirth	2	0		0	1	1	0	0		5		1	1		0	0	6		0	3	0		Germany		1	3	1	1		2	1	0	1	0	0	0	0	The study HebAB.NRW, where part of the data collection took place, was funded by the Landeszentrum für Gesundheit, NRW (LZG.NRW) (funding code: LZG TG 72 001/2016). The LZG.NRW is part of the German national health system. The authors received no specific funding for this study. Open Access funding enabled and organized by Projekt DEAL.	0			2	1	0	0	3
1054B	Austad 2021	Improving the experience of facility-based delivery for vulnerable women through obstetric care navigation: a qualitative evaluation	BMC Pregnancy and Childbirth	2	0		0	1	1	0	0		5		1	1		0	0	5		0	7	3		Guatemala		2	2	2	NC	Affiliation !	2	1	0	1	0	0	0	0	The obstetric care navigator pilot program was funded by Grand Challenge's Canada Stars in Maternal Child Health grant (ST-POC-1707-06554). Funds were used to conduct the qualitative interviews analyzed here. The funder had no role in study design, data collection and analysis, nor drafting of the manuscript.	1	Funds were used to conduct the qualitative interviews analyzed here. The funder had no role in study design, data collection and analysis, nor drafting of the manuscript.		2	1	0	0	7
1055A	Batai 2021	Correlation between body mass index and prostate volume in benign prostatic hyperplasia patients undergoing holmium enucleation of the prostate surgery	BMC Urology	2	0		1	1	1	0	0		5		1	1		0	0	2		0	9	0		USA		2	2	4	1		2	1	0	1	0	0	0	0	This research project was funded by a grant from the Arizona Area Health Education Centers (AHEC) Program. The content is solely the responsibility of the authors and does not necessarily represent official views of Arizona AHEC.	1	The content is solely the responsibility of the authors and does not necessarily represent official views of Arizona AHEC.		2	1	0	0	9
1055B	Sereke 2021	Synchronous bilateral Wilms' tumor with liver metastasis	BMC Urology	2	0		1	1	1	0	0		5		1	1		0	0	8	Case Presentation	0	4	0		Uganda		2	3	4	1		2	0	0	0	0	0	0	0	No funding.				2	1	0	0	4
1056A	Fan 2021	Antegrade intramedullary fixation for adolescent fifth metacarpal neck fracture and its impact on epiphyseal growth	BMC Musculoskeletal Disorders	2	0		1	1	1	0	0		5		1	1		0	0	2		0	6	0		China		3	3	2	1	retrospective	2	0	0	0	0	0	0	0	No funding was received for this article.				2	1	0	0	6
1056B	Tan 2021	Brachial muscle injury resulting in acute compartment syndrome of the upper arm: a case report and literature review	BMC Musculoskeletal Disorders	2	0		1	1	1	0	0		5		1	1		0	0	8	Case report and literature review	0	6	0		China		2	2	2	1		2	1	0	1	0	0	0	0	This subject is funded by the National Natural Science Foundation of China (Nos. 81172183 and 31470932).	0			2	1	0	0	6
1057A	Rannikmäe 2021	Developing automated methods for disease subtyping in UK Biobank: an exemplar study on stroke	BMC Medical Informatics and Decision Making	2	0		0	0	1	1	0		5		1	1		0	0	8	exemplar study	0	7	0		UK		3	3	4	NR		2	1	0	1	0	0	0	0	KR-salary from UK Biobank and HDR UK fellowship MR/S004130/1; HW-is supported by Health Data Research UK (HDRUK) fellowship MR/S004149/1 and Wellcome Institutional Translation Partnership Award (PIII054); CLMS-salary from UK Biobank, Scottish Funding Council, DPUK, HDRUK. NA-salary from UK Biobank.	0			2	0	1	0
1057B	Coeli 2021	Record linkage under suboptimal conditions for data-intensive evaluation of primary care in Rio de Janeiro, Brazil	BMC Medical Informatics and Decision Making	2	0		0	0	1	1	0		5		1	1		0	0	5		0	10	0		Brasil		2	3	2	1		2	1	0	1	0	0	0	0	MRC. CMC was partially supported by research fellowship grants from the National Council for Scientific and Technological Development (http://cnpq.br/) (Grant Number 303295/2019-8) and Carlos Chagas Filho Foundation for Research Support in the State of Rio de Janeiro (http://www.faperj.br/) (Grant Number E-26/200.003/2019). The funders had no role in study design, data collection and analysis, de…	1	The funders had no role in study design, data collection and analysis, decision to publish, or preparation of the manuscript.		2	0	1	0
1058A	Ha 2021	A national pilot program for chronic diseases and health inequalities in South Korea	BMC Public Health	6	0	3.295	0	0	1	1	0		5		0	1		0	0	3		0	4	0		Republic of Korea		3	3	3	2		2	1	0	1	1	0	0	0	This study was supported by the Korean Society for Preventive Medicine funded by a grant from the Korea Centers for Disease Control and Prevention (KCDC Research-8(2019.1.2)).	0			2	1	0	0	4
1058B	Stern 2021	Quality of web-based information at the beginning of a global pandemic: a cross-sectional infodemiology study investigating preventive measures and self care methods of the coronavirus disease 2019	BMC Public Health	6	0	3.295	0	0	1	1	0		5		1	1		0	0	3		1	3	0		Sweden		2	2	2	1		2	1	1	0	0	0	0	0	No funding supported this study.	1	Open Access funding provided by Uppsala University.		2	1	0	0	3
1059A	Wang 2021	A qualitative exploration of the unmet information needs of Chinese advanced cancer patients and their informal caregivers	BMC Palliative Care	6	0	3.234	1	1	0	1	0		5		1	1		0	0	5		0	6	0		Australia		1	1	2	1		2	1	1	0	0	0	0	0	This study was supported by The Hong Kong Polytechnic University School of Nursing PhD scholarship.	0			2	1	0	0	6
1059B	Yotani 2021	Current status of intensive end-of-life care in children with hematologic malignancy: a population-based study	BMC Palliative Care	6	0	3.234	1	0	1	1	0		5		1	1		0	0	2		0	6	0		Japan		2	4	2	1		2	1	0	1	0	0	0	0	This study is funded by Japan Society for the Promotion of Science (JSPS) KAKENHI (JP20H01665).	1	The funding source is not involved in the study design, the collection, analysis and interpretation of data or in the writing the manuscript.		2	1	0	0	6
1060A	Neriman 2021	The psychotropic effect of vitamin D supplementation on schizophrenia symptoms	BMC Psychiatry	6	0	3.630	1	1	1	0	0		5		1	1		0	0	4		0	3	1		Turkey		1	3	1	1		2	0	0	0	0	0	0	0	None.				2	1	0	0	3
1060B	Abraha Kebede 2021	Emotional responses and perceived stressors of frontline medical staffs in case of COVID-19 treatment centers and obstetrics emergency in Ethiopia	BMC Psychiatry	6	0	3.630	1	1	1	0	0		5		1	1		0	0	3		1	6	0		Ethiopia		2	6	2	1		2	1	1	0	0	0	0	0	There is no source of funding for the current manuscript,	1	but the original research proposal which entitled "The current state of Emotional Responses, Perceived Stressors and Coping strategies of Frontline Medical Staffs in case of Addis Ababa COVID-19 Treatment Centers and obstetrics emergency and abortion care units, Addis Ababa, Ethiopia" which is done by Mr. Dereje Bayissa (currently mentioned as co-author) was sponsored by SPHMMC (Saint Paul's Hosp…		2	1	0	0	6
1061A	Yamamoto 2021	Effect of increased blood flow rate on renal anemia and hepcidin concentration in hemodialysis patients	BMC Nephrology	6	0	2.388	1	1	1	0	0		5		1	1		0	0	2		0	9	0		Japan		3	5	2	NR		2	0	0	0	0	0	0	0	None of the authors have any funding.				2	1	0	0	9
1061B	Furuto 2021	Anti-neutrophil cytoplasmic antibody-associated vasculitis accompanied by type II heparin-induced thrombocytopenia resulting in asymptomatic cerebral infarction: a case report	BMC Nephrology	6	0	2.388	1	1	1	0	0		5		1	1		0	0	8	Case Report	0	8	4		Japan		4	4	5	1		2	0	0	0	0	0	0	0	The authors did not receive any funding for this study.				2	1	0	0	8
1062A	Tan 2021	Hydrocele in a case of atypical Kawasaki disease: case report and review of diagnostic criteria	BMC Pediatrics	6	0	2.125	1	1	1	0	0		5		1	1		0	0	8	Case Report	0	4	0		Singapore		2	2	3	NR		2	0	0	0	0	0	0	0	No funding was secured or needed for this study.				2	1	0	0	4
1062B	Schulz 2021	Parental risk factors for congenital diaphragmatic hernia - a large German case-control study	BMC Pediatrics	6	0	2.125	1	1	1	0	0		5		1	1		0	0	4		0	11	0		Germany		2	5	2	NR		2	1	0	0	0	0	0	1	No funds, grants, or other support was received.	1	Open Access funding enabled and organized by Projekt DEAL.		2	1	0	0	11
1063A	Rahimzadeh 2021	A policy Delphi study to validate the key implications of data sharing (KIDS) framework for pediatric genomics in Canada	BMC Medical Ethics	6	0	2.652	0	1	0	1	0		5		1	1		0	0	8	Delphi study	0	3	0		USA		1	3	2	NR		2	1	0	1	0	0	0	0	This study was supported by funding from the Canadian Institutes of Health Research Vanier Canada Graduate Scholarship (#359258) and the Canada Research Chair in Law and Medicine.	1	The abovementioned funding bodies were not involved in the study design, data collection or analysis and did not provide input into the interpretation of the findings or writing of this manuscript.		2	0	1	0
1063B	Dao 2021	Ethical factors determining ECMO allocation during the COVID-19 pandemic	BMC Medical Ethics	6	0	2.652	0	1	0	1	0		5		1	1		0	0	6		1	5	0		UK		1	2	2	NR		2	1	1	0	0	1	0	1	DW and JS were supported for this work by a grant from the Wellcome trust 203132/Z/16/Z and by the UKRI/ AHRC funded UK Ethics Accelerator project, grant number AH/V013947/1. JSu and JF were supported by The Prince Charles Hospital Foundation.	1	The funders had no role in the preparation of this manuscript or the decision to submit for publication.		2	1	0	0	5
1064A	Bligh 2021	Impact of the COVID-19 pandemic on UK medical school widening access schemes: disruption, support and a virtual student led initiative	BMC Medical Education	6	0	2.463	0	1	0	1	0		5		1	1		0	0	6		1	15	0		UK		1	5	2	NR		2	1	1	0	0	0	0	0	This research has not been funded.	1	The Sheffield Neuroscience Society receives annual funds from Sheffield Medical Society (MedSoc) which gains funding directly from University of Sheffield. There were no conference sponsors.		2	1	0	0	15
1064B	Stephens 2021	Complex conversations in a healthcare setting: experiences from an interprofessional workshop on clinician-patient communication skills	BMC Medical Education	6	0	2.463	0	1	0	1	0		5		1	1		0	0	5		0	7	1		Australia		2	4	2	1		2	1	0	1	0	0	0	0	Funding for the project was obtained through the Acute and General Medical Specific Purpose Budget at the health service.	1	The funder had no role in study design, intervention, analysis of data or development of the manuscript.		2	1	0	0	7
1065A	Xu 2021	Naïve CD4+ cell counts significantly decay and high HIV RNA levels contribute to immunological progression in long-term non-progressors infected with HIV by blood products: a cohort study	BMC Immunology	6	0	3.615	1	1	0	0	0		5		1	1		0	0	2		0	8	0		China		1	1	2	1		2	1	0	1	0	0	0	1	This work was supported by the National Key Technologies R&D Program for the 13th Five-year Plan (2017ZX10202101-001), the National Key Technologies R&D Program for the 12th Five-year Plan (2012ZX10001003-001) and the CAMS Initiative for Innovative Medicine (CAMS-12 M: 2017-12 M-1-014).	1	. The funding bodies played no role in the design of the study, data collection, data analysis, interpretation of data, or writing of the manuscript.		2	1	0	0	8
1065B	Qiong 2021	Glycyrrhizin improves the pathogenesis of psoriasis partially through IL-17A and the SIRT1-STAT3 axis	BMC Immunology	6	0	3.615	1	1	0	0	0		5		1	1		0	0	0		0	8	0		China		1	8	2	1		2	1	0	1	0	0	0	0	This study was supported by funding from the Skin Research by Shenzhen Jianan (Group) Co,LTD, the major research and development project of innovative drugs, Ministry of Science and Technology (2017ZX09304005).	0			2	1	0	0	8
1066A	Muhammad 2021	Association of late-life depression with cognitive impairment: evidence from a cross-sectional study among older adults in India	BMC Geriatrics	6	0	3.921	1	1	0	1	0		5		1	1		0	0	3		0	2	0		India		1	1	2	NR		2	0	0	0	0	0	0	0	No funding was received for the study.				2	1	0	0	2
1066B	Ruiz-Roca 2021	Oral status of older people in medium to long-stay health and social care setting: a systematic review	BMC Geriatrics	6	0	3.921	1	1	0	1	0		5		1	1		0	0	7		0	4	0		Spain		1	2	3	1		2	0	0	0	0	0	0	0	This research did not receive any specific grant from funding agencies in the public, commercial, or not-for-profit sectors.				2	1	0	0	4
1067A	Liu 2021	Exploration and validation of hub genes and pathways in the progression of hypoplastic left heart syndrome via weighted gene co-expression network analysis	BMC Cardiovascular Disorders	6	0	2.298	1	1	1	0	0		5		1	1		0	0	3		0	8	0		China		1	3	3	2		2	1	1	0	0	0	0	0	This work was supported by the Zhengzhou high-level Clinical Pivot Subjects Construction project, China	0			2	1	0	0	8
1067B	Tang 2021	Evidence-based oral antiplatelet therapy among hospitalized Chinese patients with acute myocardial infarction: results from the Chinese acute myocardial infarction registry	BMC Cardiovascular Disorders	6	0	2.298	1	1	1	0	0		5		0	1		0	0	3		0	10	0		China		1	2	2	1		2	1	0	1	0	0	0	0	The project was financially supported by one of the National Twelfth Five-year Science and Technology Support Projects by the Ministry of Science and Technology of China (Grant No. 2011BAI11B02).	0			2	1	0	0	10
1068A	Tong 2021	Serum pepsinogen levels in different regions of China and its influencing factors: a multicenter cross-sectional study	BMC Gastroenterology	6	0	3.067	1	1	1	0	0		5		1	1		0	0	3		0	14	0		China		1	2	2	1		2	1	1	1	0	0	0	0	The work of Tong YL was supported by the National Natural Science Foundation of China (#71804161) and the Zhejiang Province Major Disease Diagnosis and Treatment Technology Research Center (#17-2018-%s-0077). The work of Song ZY was supported by the China Foundation for Health Promotion (#CHPF-2015-WASC-001).	0			2	1	0	0	14
1068B	Yen 2021	Is insulin the preferred treatment in persons with type 2 diabetes and liver cirrhosis?	BMC Gastroenterology	6	0	3.067	1	1	1	0	0		5		1	1		0	0	8	Retrospective Cohort Study	0	7	4		Taiwan		1	2	4	1		2	1	0	1	0	1	0	1	This study was supported in part by the Taiwan Ministry of Health and Welfare Clinical Trial Center (MOHW109-TDU-B-212-114004), MOST Clinical Trial Consortium for Stroke (MOST 108-2321-B-039-003), Tseng-Lien Lin Foundation, Taichung, and Taipei Veterans General Hospital (V105C-204), Taiwan.	1	These funding agencies had no role in the study design, data collection and analysis, decision to publish, or manuscript preparation. The writing and preparation of this paper were not funded by any organization, and data analysis was not undertaken by employees of funders or any author who received the funding. The funders did not offer support for writing. The corresponding authors had complete…		2	1	0	0	7
1069A	Ouyang 2021	X-linked congenital adrenal hypoplasia: a case presentation	BMC Endocrine Disorders	6	0	2.763	1	1	1	0	0		5		1	1		0	0	8	Case Presentation	0	9	0		China		3	4	2	NR		2	1	1	1	0	0	0	1	This research was supported by the National Natural Science Foundation of China (81700706), the 345 Talent Project of Shengjing hospital and the Clinical research project of Liaoning diabetes medical nutrition prevention society (grant No. LNSTNBYXYYFZXH-RS01B)	1	The funders played no role in the design of the study and collection, analysis, and interpretation of data and in writing the manuscript.		2	1	0	0	9
1069B	Tominage 2021	A cross-sectional study clarifying profiles of patients with diabetes who discontinued pharmacotherapy: reasons and consequences	BMC Endocrine Disorders	6	0	2.763	1	1	1	0	0		5		1	1		0	0	3		0	3	0		Japan		1	3	2	1		2	1	1	0	0	0	0	0	The study was funded by the Faculty of Pharmacy, Keio University.	0			2	0	1	0
1070A	Abeje 2021	Comparison of capillary, venous and buffy coat blood samples in detecting Plasmodium species among malaria suspected patients attending at Hamusite health center. A cross-sectional study	BMC Infectious Diseases	6	0	3.090	1	1	1	0	0		5		1	1		0	0	3		0	3	0		Ethiopia		2	2	2	NR		2	1	1	0	0	0	0	0	Bahir Dar University funded for data collection. No fund was obtained for data analysis and manuscript preparation.	1	Bahir Dar University funded for data collection. No fund was obtained for data analysis and manuscript preparation.		2	1	0	0	3
1070B	Boggs 2021	Adenosine deaminase negative pleural tuberculosis: a case report	BMC Infectious diseases	6	0	3.090	1	1	1	0	0		5		1	1		0	0	8	Case Report	0	4	0		United States		1	4	2	1		2	0	0	0	0	0	0	0	There were no funding sources for this case report.				2	1	0	0	4
1071A	Stadnick 2021	Advancing discussion of ethics in mixed methods health services research	BMC Health Services Research	6	0	2.655	0	0	0	1	0		5		1	1		0	0	3		0	4	0		United States		2	6	2	1		2	1	0	1	0	0	0	0	This work was supported by NIMH K23 MH110602 (PI: Stadnick). The Mixed Methods Research Training Program (MMRTP) is supported by the Office of Behavioral and Social Sciences Research and the National Institute of Mental Health under Grant R25MH104660 (PI: Gallo). This work was supported by NIMH K23 MH110602 (PI: Stadnick) and NIMH R34 MH120190 (PI: Stadnick).	0			2	1	0	0	4
1071B	Minvielle 2021	Current developments in delivering customized care: a scoping review	BMC Health Services Research	6	0	2.655	0	0	1	1	0		5		1	1		0	0	7		0	4	0		France	0	2	4	2	1	NA	2	0	0	0	0	0	0	0	No			NA	2	1	0	0	4
1071D	Pincus 2021	Effects of hospital funding reform on wait times for hip fracture surgery: a population-based interrupted time-series analysis	BMC Health Services Research	6	0	2.655	0	0	0	1	0		5		1	1		0	0	8	Population-based interrupted time-series analysis	0	11	0		Canada		3	3	2			0		0	0	0	0	0	0					0	0	0	0
1072A	Crutzen 2021	Type 2 diabetes patients' views on prevention of hypoglycaemia - a mixed methods study investigating self-management issues and self-identified causes of hypoglycaemia	BMC Family Practice	6	0	2.497	0	1	0	1	0		5		1	1		0	0	8	mixed methods	0	4	0		Netherlands		2	3	2	NR	NA	2	1	0	0	0	1	0	0	An unconditional grant was provided by the Royal Dutch Pharmacists Association (KNMP)	1	they had no role in the execution of this study or in the drafting of the article.	NA	2	1	0	0	4
1072B	Arvidsson 2021	Conditions and barriers for quality improvement work: a qualitative study of how professionals and health centre managers experience audit and feedback practices in Swedish primary care	BMC Family Practice	6	0	2.497	0	1	0	1	0		5		1	1		0	0	5		0	3	0		Sweden		2	4	3	1	NA	0	1	1	1	0	0	0	0	Open access funding provided by Jönköping University. The work was supported by the Swedish research agency FORTE (the Swedish Research Council for Health Working Life and Health Care) under Grant no. 2018-01576) and the Medical Research Council of Southeast Sweden, FORSS under Grant no. FORSS-660381.	1	Open access funding provided by Jönköping University. The funding bodies had no role in the design of the study, in collection, analysis or interpretation of data, or when writing the manuscript.	NA	2	1	0	0	3
1073A	Liang 2021	Vocal cord granuloma after transoral thyroidectomy using oral endotracheal intubation: two case reports	BMC Anesthesiology	6	0	2.217	1	1	0	0	0		5		1	1		0	0	8	Case Report	0	4	1		Taiwan		2	2	2	1	NA	2	0	0	0	0	0	0	0	This case report was not funded by any external or internal funding.			NA	2	1	0	0	4
1073B	Chalacheewa 2021	Decreasing leakage during continuous femoral nerve catheter fixation using 2-octyl cyanoacrylate glue (Dermabond®): a randomized controlled trial	BMC Anesthesiology	6	0	2.217	1	1	0	0	0		5		1	1		0	0	0		0	5	0		Thailan		4	6	2	1	NA	2	0	0	0	0	0	0	0	Not applicable.			NA	2	1	0	0	5
1074A	Abera 2020	Early marriage and women's empowerment: the case of child-brides in Amhara National Regional State, Ethiopia	BMC International Health and Human Rights	6	0	2.693	0	0	1	1	0		5		1	1		0	0	3		0	4	0		Ethiopia		1	4	2	1	NA	2	1	0	0	0	1	0	0	Funding for the research was provided by World Vision Ethiopia, whose staff provided editorial and logistics support during the data collection, analyses and write-up phases.	1	whose staff provided editorial and logistics support during the data collection, analyses and write-up phases.	It seems that staff of the organization which funded the study helped in data collection and analysis, this could be a potential source of coi.	2	1	0	0	4
1074B	Mirkhan Ahmed 2020	Quality of life of women from families of martyred individuals in the Kurdistan region of Iraq as a conflict area in the Middle East	BMC International Health and Human Rights	6	0	2.693	0	0	1	1	0		5		1	1		0	0	3		0	1	0		Iraq		2	5	2	1	NA	2	0	0	0	0	0	0	0	Not applicable.			NA	2	1	0	0	1
1075A	Bucholtz 2020	Responding to COVID-19: LUNEX University's decisions and actions to continue physiotherapy education	OpenPhysio	6	0		0	1	0	0	0		6	Physiopedia	0	1		0	1	5		1	4	0		Luxembourg		1	NC	2	NR	NA	0	0	0	0	0	0	0	0	No funding was received for this research.			NA	2	1	0	0	4
1075B	van Wijchen 2021	QuaranTrain: An international community of practice for learning	OpenPhysio	6	0		0	1	0	0	0		6	Physiopedia	0	1		0	1	5		1	3	0		Netherlands		1	NC	2	NR	NA	0	2	0	0	0	0	0	0				NA	2	1	0	0	3
2001A	Mosha 2021	Description and comparison of physical activity from self-reports and accelerometry among primary school children in Kilimanjaro, Tanzania: a pilot study	AAS Open Research	5	2	not available	1	1	0	0	0		4		1	1		1	1	3		0	7	0		Tanzania	2	4	3	2	NR		2	1	0	1	0	1	1	0	This work was supported through the DELTAS Africa Initiative grant # DEL-15-011 to THRiVE-2. The DELTAS Africa Initiative is an independent funding scheme of the African Academy of Sciences (AAS)'s Alliance for Accelerating Excellence in Science in Africa (AESA) and supported by the New Partnership for Africa's Development Planning and Coordinating Agency (NEPAD Agency) with funding from the Well…	1	The funders had no role in study design, data collection and analysis, decision to publish, or preparation of the manuscript.		2	1	0	0	7
2001B	Maruapula 2021	Use of a mutation-specific genotyping method to assess for HIV-1 drug resistance in antiretroviral-naïve HIV-1 Subtype C-infected patients in Botswana	AAS Open Research	5	2	not available	1	1	0	0	0		4		1	1		1	1	2		0	10	0		Botswana	1	2	1	2	NR		2	1	0	1	0	1	1	0	DM, SM, SG were supported by Sub-Saharan African Network for TB/HIV Research Excellence (SANTHE), a DELTAS Africa Initiative [grant # DEL-15-006]. The DELTAS Africa Initiative is an independent funding scheme of the African Academy of Sciences (AAS)'s Alliance for Accelerating Excellence in Science in Africa (AESA) and supported by the New Partnership for Africa's Development Planning and Coordin…	1	The funders had no role in study design, data collection and analysis, decision to publish, or preparation of the manuscript.		2	0	1	0
2002A	O'Mahony 2021	Barriers and facilitators to the implementation of nutrition standards for school food: a mixed-methods systematic review protocol	HRB Open Research	5	2	not available	1	1	0	0	0		4		1	1		1	1	7		0	4	0		Ireland	0	2	2	3	NR		2	1	1	1	0	0	0	0	Health Research Board [SPHeRE/2013/1]. This research is funded by the Further Education Policy (FEP) Scheme at National University of Ireland, Galway (NUIG).	1	The funders had no role in study design, data collection and analysis, decision to publish, or preparation of the manuscript.		2	1	0	0	4
2002B	Houghton 2021	A study protocol of qualitative data sharing practices in clinical trials in the UK and Ireland: towards the production of good practice guidance	HRB Open Research	5	2	not available	1	1	0	0	0		4		1	1		1	1	5		0	12	0		Ireland	0	1	1	2	NR		2	1	0	0	0	0	1	0	The work is funded by the Health Research Board-Trials Methodology Research Network Ireland award [HRB-TMRN-2017-1].	1	The funders had no role in study design, data collection and analysis, decision to publish, or preparation of the manuscript.		2	1	0	0	12
2003A	Santos 2021	An experimental study measuring human annotator categorization agreement on commonsense sentences	Experimental Results	5	2	not available	1	0	0	0	0		6	Cambridge University Press	1	1		1	1	1		0	5	0		USA	0	1	NR	2	1		2	1	0	1	0	0	0	0	This work is funded through the DARPA MCS program under award number N660011924033.	0			2	1	0	0	5
2003B	De Pascale 2021	The effect of ultrafiltration transmembrane permeation on the flow field in a surrogate system of an artificial kidney	Experimental Results	5	2	not available	1	0	0	0	0		6	Cambridge University Press	1	1		1	1	1		0	5	0		Italy	0	1	NR	2	1		2	1	1	1	0	0	0	0	This work was supported by FCT, Fundação para a Ciência e Tecnologia, Portugal (through CeFEMA, Centre of Physics and Engineering Advanced Materials, UID/CTM/04540/2013 and project PTDC/CTM-BIO/6178/2014), (through IDMEC, under LAETA, project UIDB/50022/2020, IDMEC, Instituto Superior Técnico, Universidade de Lisboa, Lisboa, Portugal); and Italian Ministry of Education University and Research (De…	0			2	1	0	0	5
2004A	Dmitriew 2021	Barriers and facilitators affecting implementation of the Canadian clinical practice guidelines for the diagnosis of acute aortic syndrome	Implementation Science Communications	5	2	not available	0	1	1	1	0		5		1	1		0	1	5		0	2	0		Canada	0	2	2	2	1		2	1	0	0	0	1	0	0	CD received a student research grant from the Mach-Gaensslen Foundation of Canada.	0			2	1	0	0	2
2004B	Musuuza 2021	Feasibility of a pharmacy-led intervention to de-implement non-guideline-concordant proton pump inhibitor use	Implementation Science Communications	5	2	not available	0	1	1	1	0		5		1	1		0	1	0		0	10	1		USA	0	2	2	5	1		2	1	0	1	0	0	0	0	This work was supported by Department of Veterans Affairs, Veterans Health Administration, Health Services Research and Development pilot [1 I21 HX002618-01].	1	The views expressed in this article are those of the authors and do not represent those of the Department of Veterans Affairs or the US government.		2	1	0	0	10
2005A	Domfeh 2021	Cryptolepine inhibits hepatocellular carcinoma growth through inhibiting interleukin-6/STAT3 signalling	BMC Complementary Medicine and Therapies	5	2	3.767	1	1	0	0	0		5		1	1		0	0	1		0	8	0		Ghana	2	3	4	2	NR		2	1	1	0	0	1	1	0	This study was supported by a Wellcome/African Academy of Sciences Developing Excellence in Leadership Training and Science (DELTAS) grant (DEL-15-007 and 107755/Z/15/Z: Awandare). Additional support came from the Kwame Nkrumah University of Science and Technology Research Fund (KReF to Mohamed Mutocheluh).	0			2	1	0	0	8
2005B	Gu 2021	Matrine suppresses cell growth of diffuse large B-cell lymphoma via inhibiting CaMKIIγ/c-Myc/CDK6 signaling pathway	BMC Complementary Medicine and Therapies	5	2	3.767	1	1	0	0	0		5		1	1		0	0	1		0	9	0		China	1	2	4	2	1	*IF extracted from the journal's website.	2	1	0	1	0	0	0	0	This work was supported in part by Health Commission of Zhejiang Province (2021ZB118, 2021ZQ030 and 2020ZX007) and Zhejiang Provincial Natural Science Foundation of China (LY16H290002 and LY19H270004).	1	The funding body provided financial support and had no role in the design of the study, collection, analysis, interpretation of data, or in writing the manuscript.		2	1	0	0	9
2006A	Vollert 2020	Systematic review of guidelines for internal validity in the design, conduct and analysis of preclinical biomedical experiments involving laboratory animals	BMJ Open Science	5	2	not available	1	1	0	0	0		6	BMJ Publishing Group	1	1		0	1	7		0	15	0		UK	0	1	1	2	3		2	1	0	0	0	0	1	0	This work is part of the European Quality In Preclinical Data (EQIPD) consortium. This project has received funding from the Innovative Medicines Initiative 2 Joint Undertaking under grant agreement number 777364. This joint undertaking receives support from the European Union's Horizon 2020 research and innovation programme and EFPIA.	0			2	1	0	0	15
2006B	Fernandes 2019	Methodological standards, quality of reporting and regulatory compliance in animal research on amyotrophic lateral sclerosis: a systematic review	BMJ Open Science	5	2	not available	1	1	0	0	0		6	BMJ Publishing Group	1	1		0	1	7		0	6	0		Portugal	0	1	1	2	NR		2	1	0	1	0	0	1	0	NHF was a recipient of a Postdoctoral Research Fellowship from the Portuguese Foundation for Science and Technology (FCT), grant reference SFRH/BPD/85978/2012. The research leading to these results has received funding from the European Union Seventh Framework Programme (FP7-HEALTH-2013-INNOVATION-1) under grant agreement no 602616 (Project ANIMPACT). Analysis and revision were supported by the p…	1	NHF was a recipient of a Postdoctoral Research Fellowship from the Portuguese Foundation for Science and Technology (FCT), grant reference SFRH/BPD/85978/2012. The research leading to these results has received funding from the European Union Seventh Framework Programme (FP7-HEALTH-2013-INNOVATION-1) under grant agreement no 602616 (Project ANIMPACT). Analysis and revision were supported by the p…	The funding statement is very confusing.	2	1	0	0	6
2007A	Jepsen 2021	Teaching Epistemology - Workshop as a Method for making Epistemology Relevant to Students	MedEdPublish	5	2	not available	0	0	0	1	0		6	Association for Medical Education in Europe (AMEE)	0	1		1	1	8	workshop	0	3	0		Denmark	0	1	NR	2	NR		2	0	0	0	0	0	0	0	This article has not had any External Funding				2	1	0	0	3
2007B	Goubar 2021	A pragmatic approach to effective anatomy teaching and learning to medical students: a ten-year experience using evidence-based principles	MedEdPublish	5	2	not available	0	0	0	1	0		6	Association for Medical Education in Europe (AMEE)	0	1		1	1	5		0	5	0		Australia	0	1	0	2	NR		2	0	0	0	0	0	0	0	This article has not had any External Funding				2	1	0	0	5
2008A	Manunga 2021	Clinical application and technical details of cook zenith devices modification to treat urgent and elective complex aortic aneurysms	CVIR Endovascular	5	2	not available	0	1	0	0	0		1		1	2		0	1	8	case series	0	6	0		USA	0	1	1	3	1		2	1	0	1	0	0	0	0	Dr. Laura Eisenmenger's effort on this work was supported by the Clinical and Translational Science Award (CTSA) program, through the NIH National Center for Advancing Translational Sciences (NCATS), grant UL1TR002373 and KL2TR002374.	1	The content is solely the responsibility of the authors and does not necessarily represent the official views of the NIH.		2	1	0	0	6
2008B	DeMaio 2021	Endovascular treatment of traumatic azygous vein injuries: a case report	CVIR Endovascular	5	2	not available	0	1	0	0	0		1		1	2		0	1	8	case report	0	3	0		USA	0	1	1	2	NR		2	0	0	0	0	0	0	0	This study was not supported by any funding.				2	1	0	0	3
2009A	Menéndez 2021	Limitations to current methods to estimate cause of death: a validation study of a verbal autopsy model	Gates Open Research	5	2	2.28	1	1	0	0	0		4		1	1		1	1	8	validation study	0	17	0		Spain	0	1	2	3	NR		2	1	0	1	0	1	0	1	This work was supported by the Bill & Melinda Gates Foundation [OPP1067522 and OPP1128001]. This work is also supported by the Spanish Instituto de Salud Carlos III [FIS, PI12/00757; CM, Acciones CIBER]. ISGlobal is included in the CERCA Programme /Generalitat de Catalunya.	1	The funders had no role in study design, data collection and analysis, decision to publish, or preparation of the manuscript.		2	1	0	0	17
2009B	King 2021	Care-seeking patterns amongst suspected paediatric pneumonia deaths in rural Malawi	Gates Open Research	5	2	2.28	1	1	0	0	0		4		1	1		1	1	2		0	12	0		Sweden	0	1	1	2	NR		2	1	0	0	1	1	1	0	The analysis and write-up was funded by a grant from the Bill and Melinda Gates Foundation [OPP1106190] to the World Health Organization. The original VacSurv Study, during which the verbal autopsies were conducted, was funded by a Wellcome Trust Programme Grant [091909] to NF, Nigel Cunliffe, Rob Heyderman; an investigator initiated grant by GlaxoSmithKline Biologicals to Nigel Cunliffe, NBZ, NF…	0			2	1	0	0	12
2010A	Shaw 2021	Purines for Rapid Identification of Stroke Mimics (PRISM): study protocol for a diagnostic accuracy study	Diagnostic and Prognostic Research	5	2	not available	0	1	0	0	0		5		1	1		0	1	2		0	9	0		UK	0	2	2	2	1		2	1	0	1	0	0	0	0	This clinical study is part of a larger project to develop and evaluate the SMARTChip purine assay which is funded by Innovate UK. Authors SG and CL are supported by funding from the National Institute for Health Research (NIHR) Newcastle In Vitro Diagnostics Co-operative.	1	Innovate UK had no role in study design. The views expressed are those of the author(s) and not necessarily those of the NIHR or the Department of Health and Social Care.		2	1	1	0	6
2010B	Milosevic 2021	Conducting invasive urodynamics in primary care: qualitative interview study examining experiences of patients and healthcare professionals	Diagnostic and Prognostic Research	5	2	not available	0	1	0	0	0		5		1	1		0	1	5		0	19	0		UK	0	2	2	2	NR		2	1	0	1	0	0	0	0	The study is funded by the National Institute for Health Research (NIHR) HTA programme (project reference 15-40-05).	1	The NIHR has had no role in the design of the study, collection, analysis and interpretation of data or in writing the manuscript.		2	1	1	0	13
2011A	Ng 2021	Chronic recurrent multifocal osteomyelitis and primary sclerosing cholangitis with type 1 autoimmune hepatitis in a child with ulcerative colitis: a case report	BMC Rheumatology	5	2	1.469	0	1	1	0	0		5		1	1		0	0	8	case report	0	3	0		Canada	0	2	2	2	1		2	2	0	0	0	0	0	0					2	1	0	0	3
2011B	Lu 2021	Association of lipoproteins and thyroid hormones with cognitive dysfunction in patients with systemic lupus erythematosus	BMC Rheumatology	5	2	1.469	0	1	1	0	0		5		1	1		0	0	3		0	7	0		China	0	2	5	2	1		2	1	0	1	0	0	0	1	The present work was supported by the Natural Science Foundation of China (32070883, 31872732, 81871319 and 81801555), Jiangsu Province Six Talent Peaks Project (YY-021), Jiangsu Province key Social and Development R&A Grant (BE2019706 and BE2019617), Jiangsu Provincial Medical Youth Talent (QNRC2016005) and Research Project of Jiangsu Province Health Committee (H2019060).	0			2	1	0	0	7
2012A	Newbury 2021	Stage 2 Registered Report: Variation in neurodevelopmental outcomes in children with sex chromosome trisomies: testing the double hit hypothesis	Wellcome Open Research	5	2	2.73	1	1	0	0	0		6	Wellcome	1	1		1	1	3		0	4	0		UK	0	3	3	2	NR		2	1	0	0	0	1	1	0	This work was funded by Wellcome Trust Programme Grants [082498], and European Research Council Advanced Grant [694189].	1	The funders had no role in study design, data collection and analysis, decision to publish, or preparation of the manuscript.		2	1	0	0	4
2012B	Mugo 2021	Trends and predictors of HIV positivity and time since last test at voluntary counselling and testing encounters among adults in Kilifi, Kenya, 2006-2017	Wellcome Open Research	5	2	2.73	1	1	0	0	0		6	Wellcome	1	1		1	1	2		0	14	1		Kenya	2	2	2	2	NR		2	1	0	1	0	1	1	0	We thank the International AIDS Vaccine Initiative (IAVI) for funding this study. IAVI's work is made possible by generous support from many donors, www.iavi.org. The KWTRP at the Centre for Geographical Medicine Research-Kilifi is supported by core funding from the Wellcome Trust (#077092). This study is made possible by the generous support of the American people through the United States Agenc…	1	The views expressed in this publication are those of the authors and not necessarily those of USAID, the NIH, or the United States Government. The views expressed in this publication are those of the authors and not necessarily those of AAS, NEPAD Agency, Wellcome Trust or the UK government. SMG was supported by the Robert W. Anderson Endowed Professorship in Medicine. The funders had no role in …		2	1	0	0	14
2013A	Croudass 2021	The value of the patient and public contribution to cancer research UK's review of covid-19 impact on its clinical research portfolio	Research Involvement and Engagement	5	2	3.52	0	0	1	1	0		5		1	1		0	1	5		1	2	3		UK	0	1	1	4	1	The second author is the co-editor in chief.	2	1	1	0	0	0	0	0	AC is an employee of Cancer Research UK. RS received an honorarium for his contribution to the portfolio review, but no payment for his authorship of this article.	0		The funding is UNCLEAR.	2	1	1	0	1
2013B	Hansen 2021	Involving frail older patients in identifying outcome measures for transitional care-a feasibility study	Research Involvement and Engagement	5	2	3.52	0	0	1	1	0		5		1	1		0	1	8	feasibility study	0	6	0		Denmark	0	3	4	5	1		2	2	0	0	0	0	0	0	Not applicable.				2	0	0	1
2014A	Chang 2021	Deep brain stimulation of the Cuneiform nucleus for levodopa-resistant freezing of gait in Parkinson's disease: study protocol for a prospective, pilot trial	Pilot and Feasibility Studies	5	2	1.55	0	1	0	0	0		5		1	1		0	1	8	Prospective Pilot Trial	0	9	0		USA	0	2	2	2	NR		2	1	1	0	1	0	0	0	This study is supported by the Boston Scientific Investigator Sponsored Research Award ISRNMB0018 (contact person Kaoru Lee Adair - kay.adair@bsci.com) and the University of Miami Scientific Awards Committee Pilot Study Grant ITS 001003 (contact person Coleen Atkins - catkins@miami.edu).	1	The funders had no role in the design of the study and collection, analysis, interpretation of data, nor in writing the manuscript.		2	1	1	0	7
2014B	Peters 2021	Development and feasibility of a modified Fugl-Meyer lower extremity assessment for telerehabilitation: a pilot study	Pilot and Feasibility Studies	5	2	1.55	0	1	0	0	0		5		1	1		0	1	1		0	7	0		Canada	0	3	3	2	NR		2	1	1	1	0	0	0	0	This work was supported by the Canadian Institutes of Health Research (CIHR: FND-143340), Canada Research Chairs Program (JJE), CIHR Fellowship (SP), and Michael Smith Foundation for Health Research Fellowship (SP).	0			2	1	0	0	7
2015A	Ashoori 2021	Food and nutrition literacy status and its correlates in Iranian senior high-school students	BMC Nutrition	5	2	1.60	0	1	1	1	0		5		1	1		0	0	3		0	7	0		Iran	2	2	2	3	1		2	1	1	0	0	0	0	0	This study was funded by National Nutrition and Food Technology Research Institute (NNFTRI).	0			2	1	0	0	7
2015B	Alehegn 2021	Exploring maternal nutrition counseling provided by health professionals during antenatal care follow-up: a qualitative study in Addis Ababa, Ethiopia-2019	BMC Nutrition	5	2	1.60	0	1	1	1	0		5		1	1		0	0	5		0	3	3		Ethiopia	3	2	5	2	NR		2	0	0	0	0	0	0	0	No fund was obtained.				2	1	0	0	3
2016A					0		0	0	0	0	0																						0		0	0	0	0	0	0					0	0	0	0
2016B					0		0	0	0	0	0																						0		0	0	0	0	0	0					0	0	0	0
2017A	Hogarth 2021	Body composition in professional female netball players within and between seasons: a cohort study	BMC Sports Science, Medicine and Rehabilitation	5	2	1.979	0	1	0	0	0		5		1	1		0	0	2		0	5	0		Australia	0	2	3	2	1		2	0	0	0	0	0	0	0	No funding was required for this study.				2	1	0	0	5
2017B	Yalfani 2021	Prophylactic ankle supports effects on time to stabilization, perceived stability and ground reaction force during lateral landing in female collegiate athletes with chronic ankle instability	BMC Sports Science, Medicine and Rehabilitation	5	2	1.979	0	1	0	0	0		5		1	1		0	0	3		0	2	0		Iran	2	2	2	2	1		2	2	0	0	0	0	0	0	Not applicable.				2	1	0	0	2
2018A	de Mello Freitas 2021	Neonatal healthcare-associated infections in Brazil: systematic review and meta-analysis	Archives of Public Health	5	2	2.589	0	0	1	1	0		5		1	1		0	1	7		0	3	0		Brazil	1	3	3	2	NR		2	1	0	1	0	0	0	0	English review of the manuscript was supported by research funds from the Fundação de Ensino e Pesquisa em Ciências da Saúde, Secretaria de Estado de Saúde do Distrito Federal, Brasilia, Brazil.	1	English review of the manuscript was supported by research funds.		2	1	0	0	3
2018B	Liyew 2021	Individual and community-level determinants of poor tetanus toxoid immunization among pregnant women in Ethiopia using data from 2016 Ethiopian demographic and health survey; multilevel analysis	Archives of Public Health	5	2	2.589	0	0	1	1	0		5		1	1		0	1	6		0	2	0		Ethiopia	3	2	2	2	1		2	0	0	0	0	0	0	0	The authors received no specific funding for this work.				2	1	0	0	2
2019A	Hazhirkamal 2021	Molecular typing, biofilm production, and detection of carbapenemase genes in multidrug-resistant Acinetobacter baumannii isolated from different infection sites using ERIC-PCR in Hamadan, west of Iran	BMC Pharmacology and Toxicology	5	2	2.44	1	1	0	0	0		5		1	1		0	0	1		0	6	0		Iran	2	2	5	2	1		2	1	1	0	0	0	0	0	Hamadan University of Medical Sciences, Hamadan, Iran, funded this study.	0			2	1	0	0	6
2019B	Zhang 2021	Allisartan ameliorates vascular remodeling through regulation of voltage-gated potassium channels in hypertensive rats	BMC Pharmacology and Toxicology	5	2	2.483	1	1	0	0	0		5		1	1		0	0	0		0	5	0		China	1	2	2	2	1		2	1	1	1	0	0	0	0	Shanghai Fengxian District Science and Technology Project (20181704). The Shanghai University of Medicine and Health Sciences Seed Foundation (SFP-18-21-15-001).	0			2	1	0	0	5
2020A	Strzalkowska 2021	Retrospective evaluation of two-year results with a filtering trabeculotomy in comparison to conventional trabeculectomy by exact matching	F1000Research	2	0		1	1	0	1	0		4		1	1		1	1	2		0	6	0		Germany		1	1	3	NR		2	1	1	0	0	0	0	0	This work was supported by a departmental grant from the University of Würzburg, Medical Center. The funders had no role in study design, data collection and analysis, decision to publish, or preparation of the manuscript.	1	The funders had no role in study design, data collection and analysis, decision to publish, or preparation of the manuscript.		2	1	0	0	6
2020B	Wardhani 2021	Association between convalescent plasma and the risk of mortality among patients with COVID-19: a meta-analysis	F1000Research	2	0		1	1	0	1	0		4		1	1		1	1	8	meta-analysis	1	28	0		Indonesia		3	2	2	NR		2	0	0	0	0	0	0	0	The author(s) declared that no grants were involved in supporting this work.				2	1	0	0	28
2021A	Siqueira 2021	The impacts of health systems financing fragmentation in low- and middle-income countries: a systematic review protocol	Systematic Reviews	2	0		0	1	1	1	0		5		1	2		0	1	7		0	5	3		Brazil		1	2	1	1		2	1	0	1	0	0	1	0	The research has been sponsored by the National Institute for Health Research (NIHR) Global Health Policy and Systems Research (HPSR) Development Awards 2019 - NIHR 130136.	0			2	1	0	0	5
2021B	Aparicio 2021	Factors leading to effective social participation promotion interventions for people with intellectual disability: a protocol for a systematic review	Systematic Reviews	2	0		0	1	1	1	0		5		1	1		0	1	7		0	5	3		Chile		3	3	2	NR		2	1	0	1	0	0	0	0	This systematic review was funded by the Chilean government through Servicio Nacional de la Discapacidad (SENADIS) as part of the project Programa de Participación Inclusiva Territorial (3208−2018) and ANID-Millennium Science Initiative Program-ICS2019_024	0			2	1	0	0	5
2022A	Wu 2021	Multi-modal data collection for measuring health, behavior, and living environment of large-scale participant cohorts	GigaScience	2	0		1	0	0	0	0		6	Oxford University Press and the Beijing Genomics Institute	1	1		0	1	2		0	15	0		USA		2	2	2	NR		2	1	1	1	0	0	0	0	This work was supported by Whole Communities-Whole Health, a research grand challenge at the University of Texas at Austin, and National Science Foundation Award SES-1758835.	0			2	1	0	0	15
2022B	Heyl 2021	StoatyDive: Evaluation and classification of peak profiles for sequencing data	GigaScience	2	0		1	0	0	0	0		6	Oxford University Press and the Beijing Genomics Institute	1	1		0	1	1		0	2	0		Germany		2	2	4		NR	2	1	1	0	0	0	0	1	This study was funded by the Deutsche Forschungsgemeinschaft (DFG, German Research Foundation) grant 322977937/GRK2344 2017 MeInBio - BioInMe Research Training Group, and Germany's Excellence Strategy (CIBSS - EXC-2189 - Project ID 390939984). The article processing charge was funded by the University of Freiburg in the funding programme Open Access Publishing.	0			2	1	0	0	2
2023A	Jung 2021	A novel germline mutation in hMLH1 in three Korean women with endometrial cancer in a family of Lynch syndrome: case report and literature review	Hereditary Cancer in Clinical Practice logo Hereditary Cancer in Clinical Practice	2	0		0	1	1	0	0		5		0	1		0	1	8	Case report	0	4	0		South Korea		1	1	2	NR		2	1	0	1	0	0	0	0	This study was supported by the Basic Science Research Program through the National Research Foundation of Korea (NRF) funded by the Ministry of Education (2017R1D1A1B03033972).	0			2	1	0	0	4
2023B	Zhang 2021	Overview on population screening for carriers with germline mutations in mismatch repair (MMR) genes in China	Hereditary Cancer in Clinical Practice logo Hereditary Cancer in Clinical Practice	2	0		0	1	1	0	0		5		0	1		0	1	7		0	2	0		China		2	2	2	1		2	1	1	1	0	0	0	0	This work was supported by the grants from National Key R&D Program of China (grant number:2017YFC0908200), Joint Sino-German Mobility Program" Clinical implications of familial colorectal cancer" [grant number: M-0008], Startup Funds for Recruited Talents at Zhejiang Cancer Hospital, and Special project of Hangzhou Medical College (YS2021013).	0			2	1	0	0	2
2024A	Yan 2021	A prognostic model based on seven immune-related genes predicts the overall survival of patients with hepatocellular carcinoma	BioData Mining	2	0		0	0	0	0	0		5		0			0	1	1		0	8	0		China	1	2	2	2	1		2	1	1	0	0	0	0	0	This work was supported by R & D projects in key areas of Guangdong Province, Construction of high-level university in Guangzhou University of Chinese Medicine (Grant number: A1-AFD018181A29), Guangzhou University of Chinese Medicine National University Student Innovation and Entrepreneurship Training Project (Project Leader: Xinqian Yang; grant number: 201810572038) and the First Affiliated Hosp…	0			2	1	0	0	8
2024B	Varma 2021	A maximum flow-based network approach for identification of stable noncoding biomarkers associated with the multigenic neurological condition, autism	BioData Mining	2	0		0	0	0	0	0		5		1	1		0	1	1		0	8	0		USA	0	4	4	2	NR		2	1	1	0	1	0	0	0	This work was supported by grants to D.P.W. from The Hartwell Foundation, The Hartwell Autism Research and Technology Initiative (iHART), the Precision Health and Integrated Diagnostics (PHIND) Center, and the Bio-X Center at Stanford University. This work was also supported by a Stanford University Bio-X award to M.V. The funding sources had no role in study design, execution, analyses, interpre…	1	The funding sources had no role in study design, execution, analyses, interpretation of the data, or the decision to submit results.		2	1	0	0	8
2025A	Denis 2021	From hypotonic maintenance fluid to severe hyponatremia: a case report	Journal of Medical Case Reports	2	0		0	1	1	0	0		5		1	1		0	1	8	case report	0	8	0		France	0	2	4	2	NR		2	0	0	0	0	0	0	0	No funding was secured for this study.				2	1	0	0	8
2025B	Toader 2021	Left ventricular noncompaction-a rare cause of triad: heart failure, ventricular arrhythmias, and systemic embolic events: a case report	Journal of Medical Case Reports	2	0		0	1	1	0	0		5		1	1		0	1	8	Case report	0	6	3		Romania	1	2	3	2	NR		2	0	0	0	0	0	0	0	No funding was received. None of the authors have disclosures relevant to this manuscript.				2	1	0	0	6
2026A	Harradine 2021	Podiatrists' views and experiences of using real time clinical gait analysis in the assessment and treatment of posterior tibial tendon dysfunction	Journal of Foot and Ankle Research	2	0		0	1	1	1	0		5		1	2		0	1	5		0	4	4		UK	0	2	2	3	1		2	2	0	0	0	0	0	0					2	1	0	0	4
2026B	Guenka 2021	Influence of the medial longitudinal arch of the foot in adult women in ankle isokinetic performance: a cross-sectional study	Journal of Foot and Ankle Research	2	0		0	1	1	1	0		5		1	1		0	1	3		0	7	0		Brazil	1	2	2	2	NR		2	0	0	0	0	0	0	0	This research received no specific grant from any funding agency in the public, commercial, or not-for-profit sectors.				2	1	0	0	7
2027A	Mosley 2021	Sex-specific recombination patterns predict parent of origin for recurrent genomic disorders	BMC Medical Genomics	2	0		0	1	0	0	0		5		1	1		0	0	8	Literature review and statistics	0	5	0		USA	0	3	4	2	1		2	1	1	1	0	0	0	0	This study was supported in part by the Emory Integrated Genomics Core (EIGC), which is subsidized by the Emory University School of Medicine and is one of the Emory Integrated Core Facilities. Additional support was provided by the Georgia Clinical & Translational Science Alliance of the National Institutes of Health under Award Number UL1TR002378. The content is solely the responsibility of the…	1	The content is solely the responsibility of the authors and does not necessarily reflect the official views of the National Institutes of Health. Funding support includes Emory University, Grant/Award Number: Treasure Your Exceptions Project; National Institutes of Health, Grant/Award Numbers: 1R01MH110701-01A1, F31GM131609, T32GM008490. The funding bodies played no role in the design of the stud…		2	1	0	0	5
2027B	Sui 2021	A family with Milroy disease caused by the FLT4/VEGFR3 gene variant c.2774 T > A	BMC Medical Genomics	2	0		1	1	1	0	0		5		1	1		0	0	1		0	7	0		China	1	1	5	2	1		2	1	1	1	0	0	0	0	This research was funded by the Subject Construction Project of the Liaoning Key Research and Development Project, No. 2017225019; China Medical University, No. 3110118049; and the Natural Science Foundation Guidance Program of Liaoning Province, No. 2018011645-301.	0			2	1	0	0	7
2028A	Albacker 2021	The effect of using the minimized cardio-pulmonary bypass Systems for Coronary Artery Bypass Grafting in diabetic patients	Journal of Cardiothoracic Surgery	2	0		1	1	0	0	0		5		1	1		0	1	8	retrospective study	0	4	0		Saudi Arabia	0	1	1	2	NR		2	0	0	0	0	0	0	0	There is no funding for this study.				2	1	0	0	4
2028B	Ma 2021	Comparison of the clinical effect between the lower sternal incision and the left parasternal fourth intercostal incision in the transthoracic closure of ventricular septal defect	Journal of Cardiothoracic Surgery	2	0		1	1	0	0	0		5		1	1		0	1	4		0	4	0		China	1	1	1	3	NR		2	1	0	1	0	0	0	0	Chinese national and Fujian provincial key clinical specialty construction programs sponsored this research.	0			2	1	0	0	4
2029A	Shoesmith 2021	Barriers and facilitators influencing the sustainment of health behaviour interventions in schools and childcare services: a systematic review	Implementation Science	2	0		0	1	1	1	0		5		1	1		0	1	7		0	12	0		Australia	0	2	2	3	1		2	1	1	1	0	0	0	0	This review was funded through a University of Newcastle PhD scholarship awarded to AS (ref. 3145402). BJP was supported by the US National Institutes of Health through K01MH113806 (Powell, PI) and P50CA19006 (Brownson, PI).	0			2	1	0	0	12
2029B	Chinman 2021	Implementation of peer specialist services in VA primary care: a cluster randomized trial on the impact of external facilitation	Implementation Science	2	0		0	1	1	1	0		5		1	1		0	1	8	cluster randomized trial	0	11	1		USA	0	3	3	2	NR		2	1	1	0	0	0	0	0	All the authors are funded by a grant from the Department of Veterans Affairs (QUERI): QUERI for Team-Based Behavioral Health (1IP1HX001979-01): Evaluation of Peer Specialists on VA PACTs.	0			2	1	0	0	11
2030A	Ajlan 2021	Standard induction with basiliximab versus no induction in low immunological risk kidney transplant recipients: study protocol for a randomized controlled trial	Trials	2	0		0	1	0	0	0		5		1	1		0	1	0		0	15	4		Saudi Arabia	0	2	2	2	NR		2	0	0	0	0	0	0	0	The study has received no funding from any third party. However, we understand that Trials therefore levies an article-processing charge of £1490.00/$2190.00/€1790.00 for each article accepted for publication, plus VAT or local taxes where applicable.				2	1	0	0	15
2030B					0		0	0	0	0	0																						0		0	0	0	0	0	0					0	0	0	0
2031A	Tachezy 2021	Endoscopic vacuum therapy versus stent treatment of esophageal anastomotic leaks (ESOLEAK): study protocol for a prospective randomized phase 2 trial	Trials	2	0		0	1	0	0	0		5		1	1		0	1	0		0	11	0		Germany	0	3	3	4	1		2	1	0	0	0	1	0	0	Monetary support for sponsoring the study will be provided by bess pro GmbH, Germany. It has no involvement in the design of the study, collection, management, analysis, and interpretation of the data and in writing the protocol/manuscript. Open Access funding enabled and organized by Projekt DEAL.	1	It has no involvement in the design of the study, collection, management, analysis, and interpretation of the data and in writing the protocol/manuscript.		2	1	0	0	11
2031B	Keestra 2021	Clinical trial reporting performance of thirty UK universities on ClinicalTrials.gov-evaluation of a new tracking tool for the US clinical trial registry	Trials	2	0		0	1	0	0	0		5		1	1		0	1	2		0	6	0		UK	0	1	1	2	NR		2	0	0	0	0	0	0	0	No funding was received for developing this project.				2	0	1	0
2032A	Wang 2021	ANLN promotes carcinogenesis in oral cancer by regulating the PI3K/mTOR signaling pathway	Head & Face Medicine	2	0		1	1	1	0	0		5		1	1		0	1	8	basic sciences - molecular experiments	0	6	0		China	1	2	2	2	NR		2	1	1	1	0	0	0	0	This study was supported by National Natural Science Foundation of China (grant number: 81760191) and Xinjiang Special Scientific Research Project of Youth Medical Science and Technology (WJWY-201924).	0			2	1	0	0	6
2032B	Bertram 2021	Panoramic prediction equations to estimate implant- to-mandibular canal dimensions in the mandibular posterior region: implications for dental implant treatment	Head & Face Medicine	2	0		1	1	1	0	0		5		1	1		0	1	8	retrospective cohort study	0	4	0		Germany	0	2	2	2	NR		2	0	0	0	0	0	0	0	This research did not receive any specific grant from funding agencies in the public, commercial or not-for-profit sectors.				2	1	0	0	4
2033A	Pike 2021	Comparative analysis of viral infection outcomes in human seminal fluid from prior viral epidemics and Sars-CoV-2 may offer trends for viral sexual transmissibility and long-term reproductive health implications	Reproductive Health	2	0		0	1	1	0	0		5		1	1		0	1	7		1	7	0		USA	0	2	2	3	1		2	0	0	0	0	0	0	0	No funding sources.				2	0	0	1
2033B	Matsui 2021	Knowledge on intrapartum care practices among skilled birth attendants in Cambodia-a cross-sectional study	Reproductive Health	2	0		0	1	1	1	0		5		1	1		0	1	3		0	8	0		Japan	0	1	1	2	NR		2	1	0	1	1	0	0	0	This study was funded by Japan Society for the Promotion of Science (JSPS) KAKENHI Grant Number 15H05302 to MM; The Toyota Foundation Research Grant Program number D15-R-0447 to MM; and JICA. The funding bodies had no role in the study design; the collection, analysis, and interpretation of the data; and writing of this work.	1	The funding bodies had no role in the study design; the collection, analysis, and interpretation of the data; and writing of this work.		2	1	0	0	8
2034A	Obiero 2021	Clinical features of bacterial meningitis among hospitalised children in Kenya	BMC Medicine	2	0		0	1	1	1	1	translational	5		1	1		0	0	8	retrospective cohort study	0	7	1		Kenya	2	2	2	3	1		2	1	1	0	0	1	0	0	This work was supported by the Wellcome Trust, UK core grant to KEMRI-Wellcome Trust Research Programme (grant 203077/Z/16/Z). CWO is supported by the Drugs for Neglected Diseases initiative (grant OXF-DND02). JAB is supported by the Bill & Melinda Gates Foundation within the Childhood Acute Illness and Nutrition (CHAIN) Network (grant OPP1131320) and by the MRC/DFID/Wellcome Trust Joint Global H…	1	The funders had no role in the design or conduct of the study; collection, management, analysis, and interpretation of the data; and preparation, review, or approval of the manuscript; and decision to submit the manuscript for publication.		2	1	0	0	7
2034B	Jones 2021	A phase IV, multi-centre, randomized clinical trial comparing two pertussis-containing vaccines in pregnant women in England and vaccine responses in their infants	BMC Medicine	2	0		0	1	1	1	1	translational	5		1	1		0	0	0		0	11	0		UK	0	2	2	2	1		2	1	0	1	0	0	0	0	This study is independent research funded by the National Institute for Health Research (NIHR) Policy Research Programme (Vaccine Evaluation Consortium Phase II, 039/0031-grant holder EM). The views expressed are those of the author(s) and not necessarily those of the NIHR or the Department of Health and Social Care. The funder, NIHR, was not involved in the design and conduct of the study; colle…	1	The funder, NIHR, was not involved in the design and conduct of the study; collection, management, analysis and interpretation of the data; and preparation, review or approval of the manuscript; and decision to submit the manuscript for publication.		2	0	1	0
2035A	Patterson 2021	Prenatal exposure to ambient air pollutants and early infant growth and adiposity in the Southern California Mother's Milk Study	Environmental Health	2	0		0	0	1	0	0		5		1	2		0	1	8	Longitudinal cohort study	0	10	0		USA	0	2	2	2	NR		2	1	0	1	1	0	0	0	This work was supported by the NIH NIDDK (R01 DK11079), The Gerber Foundation (15PN-013), NIEHS (R00 ES027853), and the Health Effects Institute Rosenblith Award. Design of the study; collection, analysis, and interpretation of data; and writing the manuscript was strictly the responsibility of the authors.	1	Design of the study; collection, analysis, and interpretation of data; and writing the manuscript was strictly the responsibility of the authors.		2	1	1	0	9
2035B	Liu 2021	Associations between prenatal exposure to cadmium and lead with neural tube defect risks are modified by single-nucleotide polymorphisms of fetal MTHFR and SOD2: a case-control study	Environmental Health	2	0		0	0	1	0	0		5		1	2		0	1	4		0	11	0		China	1	2	2	2	1		2	1	0	1	0	0	0	0	This work was supported by the National Key Research and Development Program, Ministry of Science and Technology of the People's Republic of China (Grant No. 2016YFC1000501). The funding agency has no role in study design, implementation, data analysis, and interpretation.	1	The funding agency has no role in study design, implementation, data analysis, and interpretation.		2	1	0	0	11
2036A	Dyson 2021	The relative importance and stability of disease burden causes over time: summarizing regional trends on disease burden for 290 causes over 28 years	Population Health Metrics	2	0		0	0	1	0	0		5		1	2		0	1	5		0	3	0		Netherlands	0	2	2	2	1		2	0	0	0	0	0	0	0	No funding to declare				2	1	0	0	3
2036B	Jiang 2021	Determining the sex-specific distributions of average daily alcohol consumption using cluster analysis: is there a separate distribution for people with alcohol dependence?	Population Health Metrics	2	0		0	0	1	0	0		5		1	1		0	1	6		0	5	4		Canada	0	1	1	2	1		2	1	0	1	0	0	0	0	Research reported in this publication was supported by the National Institute on Alcohol Abuse and Alcoholism (NIAAA) of the National Institutes of Health (NIH) [Award Number 1R01AA028224-01]. Content is the responsibility of the authors and does not reflect official positions of NIAAA or NIH. This contribution was also supported by funding from the Canadian Institutes of Health Research, Institu…	1	Content is the responsibility of the authors and does not reflect official positions of NIAAA or NIH.		2	1	0	0	5
2037A	Norouzabad 2021	Evaluation of the effect of vitamin D supplementation on spermatogram, seminal and serum levels of oxidative stress indices in asthenospermia infertile men: a study protocol for a triple-blind, randomized controlled trial	Nutrition Journal	2	0		0	0	1	0	0		5		1	1		0	1	0		0	5	0		Iran	2	2	2	1	1		2	1	1	0	0	0	0	0	This research is funded by Ahvaz Jundishapur University of Medical Sciences. The funding body has no role in the design of the study, the collection, analysis and interpretation of data, or in the writing of manuscripts.	1	The funding body has no role in the design of the study, the collection, analysis and interpretation of data, or in the writing of manuscripts.		2	1	0	0	5
2037B	Horodyska 2021	Impact of sociodemographic factors on the consumption of tubers in Brazil	Nutrition Journal	2	0		0	0	1	0	0		5		1	1		0	1	3		0	7	4		Ireland	0	2	2	1	NR		2	1	0	0	1	0	0	0	This work was funded by PepsiCo, Inc.	0			2	1	0	0	7
2038A	Crosschild 2021	Where is critical analysis of power and positionality in knowledge translation?	Health Research Policy and Systems	2	0		0	0	0	1	0		5		1	1		0	1			0	7	0		Canada	0	1	1	1	NC		2	2	0	0	0	0	0	0	Not applicable.				2	1	0	0	7
2038B	Szota 2021	Cross-cultural adaption and psychometric investigation of the German version of the Evidence Based Practice Attitude Scale (EBPAS-36D)	Health Research Policy and Systems	2	0		0	0	0	1	0		5		1	1		0	1	3		0	6	0		Germany	0	3	3	2	NR		2	1	1	1	0	0	0	0	Open Access funding enabled and organized by Projekt DEAL. This work was funded by the German Federal Ministry of Education and Research, Project BESTFORCAN (Bringing empirically supported treatments to children and adolescents after child abuse and neglect, grant numbers: 01KR1804B, 01KR1804C), Project BETTER CARE (Better Care for Unaccompanied Young Refugees: Comparing a Stepped Care Model with…	1	The German Federal Ministry of Education and Research had no role in the design and conduct of the study, including the collection, management, analysis, interpretation of the data, or the preparation, review, or approval of the manuscript and decision to submit the manuscript for publication.		2	1	0	0	6
2039A	Opalek 2021	Data element mapping to analyze fit for use of three XML standards for health workforce tracking	Human Resources for Health	6	2	3.192	0	0	1	1	0		5		1	1		0	1	5		0	1	3		United States	0	1	1	2	1	NA	2	0	0	0	0	0	0	0	No portion of this research received funding agencies in the public, commercial, or not-for-profit sectors.			NA	2	1	0	0	1
2039B	Vallières 2021	Determinants of safety climate at primary care level in Ghana, Malawi and Uganda: a cross-sectional study across 138 selected primary healthcare facilities	Human Resources for Health	6	2	3.192	0	0	1	1	0		5		1	1		0	1	3		0	11	0		Ireland	0	1	1	2	1	NA	2	1	0	0	0	0	1	0	This paper is a product of PERFORM2Scale (2017-2021), a H2020 programme to strengthen management at district level in Ghana, Malawi and Uganda, in support of the achievement of Universal Health Coverage. The programme is funded by the European Union's Horizon 2020 research and innovation programme (Reference Number: 733360).	0		NA	2	1	0	0	11
2040A	Zhang 2021	Oral health and caries/gingivitis-associated factors of adolescents aged 12-15 in Shandong province, China: a cross-sectional Oral Health Survey	BMC Oral Health	6	2	2.757	1	1	1	0	0		5		1	1		0	0	3		0	6	0		China	1	2	3	2	NR	NA	2	1	1	1	0	0	0	1	All phases of this study were supported by the Chinese Stomatological Association and School & Hospital of Stomatology, Shandong University. The design of this study and collection, analysis, and interpretation of data and the manuscript writing are funded by the Key Technology Research and Development Program of Shandong Province (Grant Numbers: 2019GSF108278 and 2019GSF108184), National Natural…	0		NA	2	1	0	0	6
2040B	Zhou 2021	Effectiveness of XP-Endo Finisher and passive ultrasonic irrigation on intracanal medicament removal from root canals: a systematic review and meta-analysis	BMC Oral Health	6	2	2.757	1	1	1	0	0		5		1	1		0	0	8	Systematic review and meta analysis	0	3	0		China	1	1	1	3	1	NA	2	1	0	1	0	0	0	0	This work was funded by a grant from the National Natural Science Foundation of China to LHG (funding number: 81670982).	1	The funders had no role in the design of the study, data collection and analysis, interpretation of the data, or writing the manuscript. The funding was used as costs for English editing service.	NA	2	1	0	0	3
2041A	Akhavan 2021	Comparison of therapeutic effects of chemo-radiotherapy with neoadjuvant chemotherapy before radical surgery in patients with bulky cervical carcinoma (stage IB3 & IIA2)	BMC Cancer	6	2	4.430	1	1	1	0	0		5		1	1		0	0	2		0	5	0		Iran	2	2	4	3	1	NA	2	0	0	0	0	0	0	0	The authors have no support of funding to report.			NA	2	1	0	0	5
2041B	Borrero-García 2021	Rac inhibition as a novel therapeutic strategy for EGFR/HER2 targeted therapy resistant breast cancer	BMC Cancer	6	2	4.430	1	1	1	0	0		5		1	1		0	0	4		0	7	0		Puerto Rico	0	2	2	3	1	NA	2	1	0	1	0	1	0	0	This work was supported by grants from NIH/NIGMS SC3GM094824, US Army Breast Cancer Research Program W81XWH2010041, Puerto Rico Science and Technology Research Trust, and Susan Komen for the Cure to S.D.	1	These funders contributed with materials and supplies to the study. NIH/NIGMS P20 GM103475 and RCMI Programs G12RR03051 to the University of Puerto Rico, Medical Sciences Campus provided instrument and core facility support. The MBRS Program RISE (R25GM061838) to L.D.B., M.D.M and J. M supplied student stipends and supply funds.	NA	2	1	0	0	7
2042A	Linsenmann 2021	Combined frameless stereotactical biopsy and intraoperative cerebral angiography by 3D-rotational fluoroscopy with intravenous contrast administration: a feasibility study	BMC Medical Imaging	6	2	1.930	1	1	0	0	0		5		1	1		0	0	8	Feasibility study	0	7	0		Germany	0	1	3	2	NR	NA	2	1	0	1	1	0	0	1	This work was funded by the German Research Foundation (DFG) and the University of Wuerzburg in the funding program "Open Access Publishing" Medtronic has supported this study financially.	1	Open Access funding enabled and organized by Projekt DEAL. The funder was not involved in the study design; collection, analysis, interpretation of the data or decision to publish.	NA	2	0	1	0
2042B	Streckenbach 2021	Prevalence of visceral artery involvement in patients with peripheral artery disease found on run-off MRA	BMC Medical Imaging	6	2	1.930	1	1	0	0	0		5		1	1		0	0	2		0	8	0		Germany	0	2	4	2	NC	NA	2	1	0	0	0	0	0	1	Open Access funding enabled and organized by Projekt DEAL. This research did not receive any specific grant from funding agencies in the public, commercial, or not-for-profit sectors.	1	Open Access funding enabled and organized by Projekt DEAL.	NA	2	1	0	0	8
2043A	Adham 2021	Epidemiological characteristics and mortality risk factors among COVID-19 patients in Ardabil, Northwest of Iran	BMC Emergency Medicine	6	2	2.119	1	1	0	1	0		5		1	1		0	0	2		1	6	0		Iran	2	2	3	2	1	NA	2	1	1	0	0	0	0	0	This research was supported by a grant from Ardabil University of Medical Sciences (project No: 3899).	0		NA	2	1	0	0	6
2043B	Rahmatinejad 2021	Internal validation and comparison of the prognostic performance of models based on six emergency scoring systems to predict in-hospital mortality in the emergency department	BMC Emergency Medicine	6	2	2.119	1	1	0	1	0		5		1	1		0	0	2		0	7	0		Iran	2	2	9	2	NR	NA	2	1	1	0	0	0	0	0	This study was part of the first author thesis and the authors would like to acknowledge Mashhad University of Medical Sciences, Mashhad, Iran, for financial support.	0		NA	2	1	0	0	7
2044A	Besançon 2021	Open science saves lives: lessons from the COVID-19 pandemic	BMC Medical Research Methodology	6	2	4.615	0	1	1	0	0		5		1	1		0	0	5		1	9	0		Australia	0	1	1	3	NR	NA	2	0	0	0	0	0	0	0	There was no dedicated funding for this research but CL is supported by the UK Medical Research Council (Skills Development Fellowship MR/T032448/1).			NA	2	1	0	0	9
2044B	Chen 2021	Validity of using mobile phone surveys to evaluate community health worker program in Mali	BMC Medical Research Methodology	6	2	4.615	0	1	1	0	0		5		1	1		0	0	3		0	11	0		USA	0	2	2	3	1	NA	2	1	0	1	0	0	0	0	This study was supported by Global Affairs Canada through the Real Accountability: Data Analysis for Results (RADAR) program under grant No. D001627-001.	1	The funding body had no role in the design, data collection, analysis of the data, or writing of the manuscript.	NA	2	1	0	0	11
2045A	Wen 2021	Post Procedural Peak Left Atrial Contraction Strain Predicts Recurrence of Arrhythmia after Catheter Ablation of Atrial Fibrillation	Cardiovascular Ultrasound	6	2	2.062	1	1	0	0	0		5		1	1		0	1	2		0	10	0		USA	0	2	2	2	NR	NA	2	0	0	0	0	0	0	0	None.			NA	2	1	0	0	10
2045B	Kažukauskienė 2021	Left ventricular global longitudinal strain predicts elevated cardiac pressures and poor clinical outcomes in patients with non-ischemic dilated cardiomyopathy	Cardiovascular Ultrasound	6	2	2.062	1	1	0	0	0		5		1	1		0	1	2		0	8	0		Lithuania	0	3	3	3	1	NA	2	1	0	1	0	0	1	0	The study was supported by the Research Council of Lithuania (Grants no. MIP-086/2012 and MIP-011/2014), the European Union, EU-FP7, SARCOSI Project (no. 291834).	0		NA	2	1	0	0	8
2046A	Lambert 2021	Acute exudative polymorphous vitelliform maculopathy during pembrolizumab treatment for metastatic melanoma: a case report	BMC Ophthalmology	6	2	2.209	1	1	1	0	0		5		1	1		0	0	8	Case report	0	6	0		Belgium	0	2	2	2	1	NA	2	2	0	0	0	0	0	0	Not applicable			NA	2	1	0	0	6
2046B	Eshraghi 2021	Nonspecific orbital inflammation and thyroid eye disease, a rare comorbidity: report of two cases and review of literature	BMC Ophthalmology	6	2	2.209	1	1	1	0	0		5		1	1		0	0	8	Case report	0	4	0		Iran	2	3	3	3	1	NA	2	0	0	0	0	0	0	0	No funding or financial support was received for the study.			NA	2	1	0	0	4
2047A	Abu Alwafa 2021	Prevalence of premenstrual syndrome and its association with psychosocial and lifestyle variables: a cross-sectional study from Palestine	BMC Women's Health	6	2	2.809	0	1	1	0	0		5		1	1		0	0	3		0	3	0		Palestine	2	3	6	3	1	NA	2	0	0	0	0	0	0	0	The authors declare that no external financial support was received for this study.			NA	2	1	0	0	3
2047B	Chill 2021	Urinary dysfunction in women following total mesorectal excision versus partial mesorectal excision for treatment of rectal cancer	BMC Women's Health	6	2	2.809	0	1	1	0	0		5		1	1		0	0	2		0	8	0		Israel	0	2	2	2	NR	NA	2	0	0	0	0	0	0	0	No funding was received for this study.			NA	2	1	0	0	8
2048A	Chen 2021	The objective structured clinical examination as an assessment strategy for clinical competence in novice nursing practitioners in Taiwan	BMC Nursing	6	2	2.283	0	1	0	0	0		5		1	1		0	0	8	Quasi-experimental study	0	5	0		Taiwan	0	2	6	3	NR	NA	2	1	0	1	0	0	0	0	This research was funded by the Ministry of Science and Technology, Taiwan (MOST 105-2511-S-182 A-001 MY3).	1	The funding body was not involved in the design of the study.	NA	2	1	0	0	5
2048B	Cheng 2021	Registered nurses' role experiences of caring for older stroke patients: a qualitative study	BMC Nursing	6	2	2.283	0	1	0	0	0		5		1	1		0	0	5		0	3	0		China	1	1	2	2	NC	NA	2	1	0	1	0	0	0	0	The study was funded by the National Social Science Fund of China (17CSH021).	1	The funders have no role in the design of the study; collection, analysis, and interpretation of data; or in writing the manuscript.	NA	2	1	0	0	3
2049A					0		0	0	0	0	0																						0		0	0	0	0	0	0					0	0	0	0
2049B					0		0	0	0	0	0																						0		0	0	0	0	0	0					0	0	0	0
2050A	Morin 2021	Osteopathic empirical research: a bibliometric analysis from 1966 to 2018	BMC Complementary Medicine and Therapies	6	2	3.47	1	1	0	0	0		5		1	1		0	0	3		0	2	0		Canada	0	5	7	3	1	NA	2	1	0	0	0	1	0	0	This research received no specific grant from any funding agency.	1	Ostéopathie Québec provided a dissemination bursary for open access publication.	NA	2	1	0	0	2
2050B	Zhang 2021	Piperlongumine inhibits migration and proliferation of castration-resistant prostate cancer cells via triggering persistent DNA damage	BMC Complementary Medicine and Therapies	6	2	3.47	1	1	0	0	0		5		1	1		0	0	1		0	11	0		China	1	2	2	2	1	NA	2	1	1	1	0	0	0	0	The present study was funded by National Science Foundation of China (No. 21701194), the National Natural Science Foundation of Zhejiang province (LY17B020008), Wenzhou Basic Medical and Health Technology Project (No. Y20180177), Wenzhou Medical University Talent Start-up Fund (No. QTJ17022) and Research Grant from Health Commission of Zhejiang Province (2019KY646).	0		NA	2	1	0	0	11
2051A	Yan 2021	Serial magnetic resonance imaging changes of pseudotumor lesions in retinal vasculopathy with cerebral leukoencephalopathy and systemic manifestations: a case report	BMC Neurology	6	2	2.474	1	1	1	0	0		5		1	1		0	0	8	Case Report	0	6	0		China	1	2	2	2	1	NA	2	1	0	1	0	0	0	0	This study was supported by grants from the National Natural Science Foundation of China (81870937 and 82071320).	1	Funding bodies did not play a role in the collection, analysis, and interpretation of data. Funding bodies did not contribute to the writing of this manuscript.	NA	2	1	0	0	6
2051B	Kuo 2021	Initial in-hospital heart rate is associated with three-month functional outcomes after acute ischemic stroke	BMC Neurology	6	2	2.474	1	1	1	0	0		5		1	1		0	0	2		0	4	0		Taiwan	0	2	4	2	1	NA	2	1	1	0	0	0	0	0	This work was supported by grants from Chang Gung Memorial Hospital (CMRPG6J0361).	1	The sponsors played no role in the study design, data collection and analysis, or decision to submit the article for publication.	NA	2	1	0	0	4
2052A	Sun 2021	Down-regulation of SNHG16 alleviates the acute lung injury in sepsis rats through miR-128-3p/HMGB3 axis	BMC Pulmonary Medicine	6	2	3.317	1	1	1	0	0		5		1	1		0	0	8	Animal Study	0	4	0		China	1	1	3	1	NR	NA	2	0	0	0	0	0	0	0	This research did not receive any specific grant from funding agencies in the public, commercial, or not- for- profit sectors.			NA	2	1	0	0	4
2052B	Vozoris 2021	Morbidity and mortality reduction associated with polysomnography testing in idiopathic pulmonary fibrosis: a population-based cohort study	BMC Pulmonary Medicine	6	2	3.317	1	1	1	0	0		5		1	1		0	0	2		0	6	0		Canada	0	2	5	3	NR	NA	2	1	1	0	0	0	0	0	This research was funded by the University of Toronto, Pettit Respirology Block Term Grant.	0		NA	2	1	0	0	6
2053A	Hu 2021	Analysis of risk factors and prognosis of 253 lymph node metastasis in colorectal cancer patients	BMC Surgery	6	2	2.102	0	1	0	0	0		5		1	1		0	0	2		0	10	1		China	1	2	4	2	1	NA	2	2	0	0	0	0	0	0	Not applicable.			NA	2	1	0	0	10
2053B	Al Sharhan 2021	Pattern of symptom improvement following endoscopic sinus surgery for chronic rhinosinusitis	BMC Surgery	6	2	2.102	0	1	0	0	0		5		1	1		0	0	2		0	9	0		Saudi Arabia	0	2	4	2	NR	NA	2	2	0	0	0	0	0	0	Not applicable.			NA	2	1	0	0	9
2054A	Peters 2021	A questionnaire to measure the quality of midwifery care in the postpartum period from women's point of view: development and psychometric testing of MMAYpostpartum	BMC Pregnancy and Childbirth	6	2	3.007	0	1	1	0	0		5		1	1		0	0	8	Psychometric Questionnaire Evaluation	0	3	0		Germany	0	1	3	1	1	NA	2	1	0	1	0	0	0	1	The study HebAB.NRW, where part of the data collection took place, was funded by the Landeszentrum für Gesundheit, NRW (LZG.NRW) (funding code: LZG TG 72 001/2016). The LZG.NRW is part of the German national health system. The authors received no specific funding for this study.	1	Open Access funding enabled and organized by Projekt DEAL.	NA	2	1	0	0	3
2054B	Austad 2021	Improving the experience of facility-based delivery for vulnerable women through obstetric care navigation: a qualitative evaluation	BMC Pregnancy and Childbirth	6	2	3.007	0	1	1	0	0		5		1	1		0	0	5		0	7	0		USA	0	2	2	2	NR	NA	2	1	0	0	0	1	0	0	The obstetric care navigator pilot program was funded by Grand Challenge's Canada Stars in Maternal Child Health grant (ST-POC-1707-06554). Funds were used to conduct the qualitative interviews analyzed here.	1	The funder had no role in study design, data collection and analysis, nor drafting of the manuscript.	NA	2	1	0	0	7
2055A	Batai 2021	Correlation between body mass index and prostate volume in benign prostatic hyperplasia patients undergoing holmium enucleation of the prostate surgery	BMC Urology	6	2	2.264	1	1	1	0	0		5		1	1		0	0	2		0	9	0		USA	0	2	2	4	1	NA	2	1	0	0	0	0	0	1	This research project was funded by a grant from the Arizona Area Health Education Centers (AHEC) Program.	1	The content is solely the responsibility of the authors and does not necessarily represent official views of Arizona AHEC.	NA	2	1	0	0	9
2055B	Sereke 2021	Synchronous bilateral Wilms' tumor with liver metastasis	BMC Urology	6	2	2.264	1	1	1	0	0		5		1	1		0	0	8	Case Report	0	4	0		Uganda	3	2	3	4	1	NA	2	0	0	0	0	0	0	0	No funding.			NA	2	1	0	0	4
2056A	Fan 2021	Antegrade intramedullary fixation for adolescent fifth metacarpal neck fracture and its impact on epiphyseal growth	BMC Musculoskeletal Disorders	6	2	2.362	1	1	1	0	0		5		1	1		0	0	2		0	6	0		China	1	3	3	2	1	NA	2	0	0	0	0	0	0	0	No funding was received for this article.			NA	2	1	0	0	6
2056B	Tan 2021	Brachial muscle injury resulting in acute compartment syndrome of the upper arm: a case report and literature review	BMC Musculoskeletal Disorders	6	2	2.362	1	1	1	0	0		5		1	1		0	0	8	Case Report and literature review	0	6	0		China	1	2	2	2	NR	NA	2	1	0	1	0	0	0	0	This subject is funded by the National Natural Science Foundation of China (Nos. 81172183 and 31470932).	0		NA	2	1	0	0	6
2057A	Rannikmäe 2021	Developing automated methods for disease subtyping in UK Biobank: an exemplar study on stroke	BMC Medical Informatics and Decision Making	6	2	2.796	0	0	0	0	1	Biomedical/Technologies	5		1	1		0	0	8	exemplar study	0	7	0		UK	0	3	4	4	NR	NA	2	1	1	1	0	1	0	1	KR-salary from UK Biobank and HDR UK fellowship MR/S004130/1; HW-is supported by Health Data Research UK (HDRUK) fellowship MR/S004149/1 and Wellcome Institutional Translation Partnership Award (PIII054); CLMS-salary from UK Biobank, Scottish Funding Council, DPUK, HDRUK. NA-salary from UK Biobank.	0		Some authors receive salary from the UK Biobank, which is listed as an author and which was used for the design of the study, could lead to CoI.	2	1	1	0	4
2057B	Medina Coeli 2021	Record linkage under suboptimal conditions for data-intensive evaluation of primary care in Rio de Janeiro, Brazil	BMC Medical Informatics and Decision Making	6	2	2.796	0	0	0	0	1	Biomedical/Technologies	5		1	1		0	0	5		0	10	0		Brazil	1	2	3	2	1	NA	2	1	0	1	0	0	0	0	MRC. CMC was partially supported by research fellowship grants from the National Council for Scientific and Technological Development (http://cnpq.br/) (Grant Number 303295/2019-8) and Carlos Chagas Filho Foundation for Research Support in the State of Rio de Janeiro (http://www.faperj.br/) (Grant Number E-26/200.003/2019).	1	The funders had no role in study design, data collection and analysis, decision to publish, or preparation of the manuscript.	NA	2	1	1	0	8
2058A	Ha 2021	A national pilot program for chronic diseases and health inequalities in South Korea	BMC Public Health	1	2	3.295	0	0	1	1	0		5		1	1		0	0	3		0	4	0		Republic of Korea		3	3	3	2		2	1	0	1	1	0	0	0	This study was supported by the Korean Society for Preventive Medicine funded by a grant from the Korea Centers for Disease Control and Prevention (KCDC Research-8(2019.1.2)).	0			2	1	0	0	4
2058B	Stern 2021	Quality of web-based information at the beginning of a global pandemic: a cross-sectional infodemiology study investigating preventive measures and self care methods of the coronavirus disease 2019	BMC Public Health	1	2	3.295	0	0	1	1	0		5		1	1		0	0	3		1	3	0		Sweden	0	2	2	2	1		2	1	1	0	0	0	0	0	No funding supported this study.	1	Open Access funding provided by Uppsala University.	So the study itself was not funded. only the openaccess	2	1	0	0	3
2059A	Wang 2021	A qualitative exploration of the unmet information needs of Chinese advanced cancer patients and their informal caregivers	BMC Palliative Care	1	2	3.234	0	1	0	1	0		5		1	1		0	0	5		0	6	0		Australia	0	1	1	2	1		2	1	1	0	0	0	0	0	This study was supported by The Hong Kong Polytechnic University School of Nursing PhD scholarship.	0			2	1	0	0	6
2059B	Yotani 2021	Current status of intensive end-of-life care in children with hematologic malignancy: a population-based study	BMC Palliative Care	1	2	3.234	0	1	0	1	0		5		1	1		0	0	2		0	6	0		Japan	0	2	4	2	1		2	1	0	1	0	0	0	0	This study is funded by Japan Society for the Promotion of Science (JSPS) KAKENHI (JP20H01665).	1	The funding source is not involved in the study design, the collection, analysis and interpretation of data or in the writing the manuscript.		2	1	0	0	6
2060A	Neriman 2021	The psychotropic effect of vitamin D supplementation on schizophrenia symptoms	BMC Psychiatry	1	2	3.63	1	1	1	0	0		5		1	1		0	0	4		0	3	1		Turkey	1	1	3	1	1	We are not sure if Samsun Mental Health and Disorders Hospital is academic or governmental	2	0	0	0	0	0	0	0	None.				2	1	0	0	3
2060B	Kebede 2021	Emotional responses and perceived stressors of frontline medical staffs in case of COVID-19 treatment centers and obstetrics emergency in Ethiopia	BMC Psychiatry	1	2	3.63	1	1	1	0	0		5		1	1		0	0	3		1	6	0		Ethiopia	3	2	6	2	1		2	0	0	0	0	0	0	0	There is no source of funding for the current manuscript, but the original research proposal which entitled "The current state of Emotional Responses, Perceived Stressors and Coping strategies of Frontline Medical Staffs in case of Addis Ababa COVID-19 Treatment Centers and obstetrics emergency and abortion care units, Addis Ababa, Ethiopia" which is done by Mr. Dereje Bayissa (currently mentione…			Misleading	2	1	0	0	6
2061A	Yamamoto 2021	Effect of increased blood flow rate on renal anemia and hepcidin concentration in hemodialysis patients	BMC Nephrology	1	2	2.388	1	1	1	0	0		5		1	1		0	0	2		0	9	0		Japan	0	3	5	2	NR		2	0	0	0	0	0	0	0	None of the authors have any funding.				2	1	0	0	9
2061B	Furuto 2021	Anti-neutrophil cytoplasmic antibody-associated vasculitis accompanied by type II heparin-induced thrombocytopenia resulting in asymptomatic cerebral infarction: a case report	BMC Nephrology	1	2	2.388	1	1	1	0	0		5		1	1		0	0	8	Case Report	0	8	4		Japan	0	4	4	5	1	Please note that we were confused if the hospital was an academic or private for profit institution. It is not a university hospital but it does research and academics.	2	0	0	0	0	0	0	0	The authors did not receive any funding for this study.				2	1	0	0	8
2062A	Tan 2021	Hydrocele in a case of atypical Kawasaki disease: case report and review of diagnostic criteria	BMC Pediatrics	1	2	2.125	1	1	1	0	0		5		1	1		0	0	8	Case Report and Review	0	4	4		Singapore	0	2	2	3	NR		2	0	0	0	0	0	0	0	No funding was secured or needed for this study.				2	1	0	0	4
2062B	Schulz 2021	Parental risk factors for congenital diaphragmatic hernia - a large German case-control study	BMC Pediatrics	1	2	2.125	1	1	1	0	0		5		1	1		0	0	4		0	11	0		Germany	0	2	5	2	NR		2	1	0	0	0	0	0	1	No funds, grants, or other support was received.	1	Open Access funding enabled and organized by Projekt DEAL.		2	1	0	0	11
2063A	Rahimzadeh 2021	A policy Delphi study to validate the key implications of data sharing (KIDS) framework for pediatric genomics in Canada	BMC Medical Ethics	1	2	2.652	0	1	0	1	0		5		1	1		0	0	8	Delphi Study	0	3	0		United States	0	2	3	2	NR	A Delphi study is a qualitative, quantitative, and mixed-methods study	2	1	0	1	0	0	0	0	This study was supported by funding from the Canadian Institutes of Health Research Vanier Canada Graduate Scholarship (#359258) and the Canada Research Chair in Law and Medicine.	1	The abovementioned funding bodies were not involved in the study design, data collection or analysis and did not provide input into the interpretation of the findings or writing of this manuscript.		2	0	1	0
2063B	Dao 2021	Ethical factors determining ECMO allocation during the COVID-19 pandemic	BMC Medical Ethics	1	2	2.652	0	1	0	1	0		5		1	1		0	0	6		1	5	0		United Kingdom	0	1	2	2	NR		2	1	1	0	0	1	0	1	DW and JS were supported for this work by a grant from the Wellcome trust 203132/Z/16/Z and by the UKRI/ AHRC funded UK Ethics Accelerator project, grant number AH/V013947/1. JSu and JF were supported by The Prince Charles Hospital Foundation.	1	The funders had no role in the preparation of this manuscript or the decision to submit for publication.		2	1	0	0	5
2064A	Bligh 2021	Impact of the COVID-19 pandemic on UK medical school widening access schemes: disruption, support and a virtual student led initiative	BMC Medical Education	1	2	2.463	0	1	0	1	0		5		1	1		0	0	6		1	15	0		United Kingdom	0	2	5	2	NR	Clinical in the sense of clinical education not clinical practice	2	1	1	0	0	0	0	0	This research has not been funded.	1	The Sheffield Neuroscience Society receives annual funds from Sheffield Medical Society (MedSoc) which gains funding directly from University of Sheffield. There were no conference sponsors.		2	1	0	0	15
2064B	Stephens 2021	Complex conversations in a healthcare setting: experiences from an interprofessional workshop on clinician-patient communication skills	BMC Medical Education	1	2	2.463	0	1	0	1	0		5		1	1		0	0	5		0	7	1		Australia	0	2	4	2	1		2	1	0	0	1	0	0	0	Funding for the project was obtained through the Acute and General Medical Specific Purpose Budget at the health service.	1	The funder had no role in study design, intervention, analysis of data or development of the manuscript.		2	1	0	0	7
2065A	Xu 2021	Naïve CD4+ cell counts significantly decay and high HIV RNA levels contribute to immunological progression in long-term non-progressors infected with HIV by blood products: a cohort study	BMC Immunology	1	2	3.615	1	1	0	0	0		5		1	1		0	0	2		0	8	0		China	0	1	1	2	1		2	1	0	1	0	0	0	1	This work was supported by the National Key Technologies R&D Program for the 13th Five-year Plan (2017ZX10202101-001), the National Key Technologies R&D Program for the 12th Five-year Plan (2012ZX10001003-001) and the CAMS Initiative for Innovative Medicine (CAMS-12 M: 2017-12 M-1-014).	1	The funding bodies played no role in the design of the study, data collection, data analysis, interpretation of data, or writing of the manuscript.		2	1	0	0	8
2065B	Qiong 2021	Glycyrrhizin improves the pathogenesis of psoriasis partially through IL-17A and the SIRT1-STAT3 axis	BMC Immunology	1	2	3.615	1	1	0	0	0		5		1	1		0	0	0		0	8	0		China	0	2	8	2	1		2	1	0	1	1	0	0	0	This study was supported by funding from the Skin Research by Shenzhen Jianan (Group) Co,LTD, the major research and development project of innovative drugs, Ministry of Science and Technology (2017ZX09304005).	0			2	1	0	0	8
2066A	Muhammad 2021	Association of late-life depression with cognitive impairment: evidence from a cross-sectional study among older adults in India	BMC Geriatrics	1	2	3.921	1	1	0	1	0		5		1	1		0	0	3		0	2	0		India	2	1	1	2	NR		2	0	0	0	0	0	0	0	No funding was received for the study.				2	1	0	0	2
2066B	Ruiz-Roca 2021	Oral status of older people in medium to long-stay health and social care setting: a systematic review	BMC Geriatrics	1	2	3.921	1	1	0	1	0		5		1	1		0	0	7		0	4	0		Spain	0	1	2	3	1		2	0	0	0	0	0	0	0	This research did not receive any specific grant from funding agencies in the public, commercial, or not-for-profit sectors.				2	1	0	0	4
2067A	Liu 2021	Exploration and validation of hub genes and pathways in the progression of hypoplastic left heart syndrome via weighted gene co-expression network analysis	BMC Cardiovascular Disorders	1	2	2.298	1	1	1	0	0		5		1	1		0	0	1		0	8	0		China	0	1	3	3	1		2	1	1	0	0	0	0	0	This work was supported by the Zhengzhou high-level Clinical Pivot Subjects Construction project, China (Grant Nos. 201601023, SBGJ2018074).	0			2	1	0	0	8
2067B	Tang 2021	Evidence-based oral antiplatelet therapy among hospitalized Chinese patients with acute myocardial infarction: results from the Chinese acute myocardial infarction registry	BMC Cardiovascular Disorders	1	2	2.298	1	1	1	0	0		5		1	1		0	0	3		0	10	0		China	0	2	2	2	1		2	1	0	1	0	0	0	0	The project was financially supported by one of the National Twelfth Five-year Science and Technology Support Projects by the Ministry of Science and Technology of China (Grant No. 2011BAI11B02).	0			2	1	0	0	10
2068A	Tong 2021	Serum pepsinogen levels in different regions of China and its influencing factors: a multicenter cross-sectional study	BMC Gastroenterology	1	2	3.067	1	1	1	0	0		5		1	1		0	0	3		0	14	0		China	0	2	2	2	1		2	1	0	1	0	1	0	1	The work of Tong YL was supported by the National Natural Science Foundation of China (#71804161) and the Zhejiang Province Major Disease Diagnosis and Treatment Technology Research Center (#17-2018-%s-0077). The work of Song ZY was supported by the China Foundation for Health Promotion (#CHPF-2015-WASC-001).	0			2	1	0	0	14
2068B	Yen 2021	Is insulin the preferred treatment in persons with type 2 diabetes and liver cirrhosis?	BMC Gastroenterology	1	2	3.067	1	1	1	0	0		5		1	1		0	0	2		0	7	4		Taiwan	0	2	2	4	1		2	1	1	1	0	1	0	0	This study was supported in part by the Taiwan Ministry of Health and Welfare Clinical Trial Center (MOHW109-TDU-B-212-114004), MOST Clinical Trial Consortium for Stroke (MOST 108-2321-B-039-003), Tseng-Lien Lin Foundation, Taichung, and Taipei Veterans General Hospital (V105C-204), Taiwan.	1	These funding agencies had no role in the study design, data collection and analysis, decision to publish, or manuscript preparation. The writing and preparation of this paper were not funded by any organization, and data analysis was not undertaken by employees of funders or any author who received the funding. The funders did not offer support for writing. The corresponding authors had complete…	I like the elaboration	2	1	0	0	7
2069A	Ouyang 2021	X-linked congenital adrenal hypoplasia: a case presentation	BMC Endocrine Disorders	1	2	2.763	1	1	1	0	0		5		1	1		0	0	8	case presentation	0	9	0		China	0	3	4	2	NR		2	1	1	1	0	0	0	1	This research was supported by the National Natural Science Foundation of China (81700706), the 345 Talent Project of Shengjing hospital and the Clinical research project of Liaoning diabetes medical nutrition prevention society (grant No. LNSTNBYXYYFZXH-RS01B).	1	The funders played no role in the design of the study and collection, analysis, and interpretation of data and in writing the manuscript.		2	1	0	0	9
2069B	Tominaga 2021	A cross-sectional study clarifying profiles of patients with diabetes who discontinued pharmacotherapy: reasons and consequences	BMC Endocrine Disorders	1	2	2.763	1	1	1	0	0		5		1	1		0	0	3		0	3	0		Japan	0	1	3	2	1		2	1	1	0	0	0	0	0	The study was funded by the Faculty of Pharmacy, Keio University.	0			2	1	1	0	2
2070A	Abeje 2021	Comparison of capillary, venous and buffy coat blood samples in detecting Plasmodium species among malaria suspected patients attending at Hamusite health center. A cross-sectional study	BMC Infectious Diseases	1	2	3.090	1	1	1	0	0		5		1	1		0	0	3		0	3	0		Ethiopia	3	2	2	2	NR		2	1	1	0	0	0	0	0	Bahir Dar University funded for data collection. No fund was obtained for data analysis and manuscript preparation.	1	Bahir Dar University funded for data collection.		2	1	0	0	3
2070B	Boggs 2021	Adenosine deaminase negative pleural tuberculosis: a case report	BMC Infectious Diseases	1	2	3.090	1	1	1	0	0		5		1	1		0	0	8	case report	0	4	0		United States	0	1	4	2	1		2	0	0	0	0	0	0	0	There were no funding sources for this case report.				2	1	0	0	4
2071A	Stadnick 2021	Advancing discussion of ethics in mixed methods health services research	BMC Health Services Research	1	2	2.655	0	0	1	1	0		5		1	1		0	0	3		0	4	0		United States	0	2	6	2	1		2	1	0	1	0	0	0	0	This work was supported by NIMH K23 MH110602 (PI: Stadnick). The Mixed Methods Research Training Program (MMRTP) is supported by the Office of Behavioral and Social Sciences Research and the National Institute of Mental Health under Grant R25MH104660 (PI: Gallo). This work was supported by NIMH K23 MH110602 (PI: Stadnick) and NIMH R34 MH120190 (PI: Stadnick).	0			2	1	0	0	4
2071B	Minvielle 2021	Current developments in delivering customized care: a scoping review	BMC Health Services Research	1	2	2.655	0	0	1	1	0		5		1	1		0	0	7		0	4	0		France	0	2	4	2	1		2	0	0	0	0	0	0	0	No				2	1	0	0	4
2071D	Pincus 2021	Effects of hospital funding reform on wait times for hip fracture surgery: a population-based interrupted time-series analysis	BMC Health Services Research	1	0	2.655	0	0	1	1	0		5		1	1		0	0	2		0	11	0		Canada	0	3	3	2	NR		2	1	0	1	0	0	0	0	This work was funded through an Ontario Strategy for Patient Oriented Research Support Unit (OSSU) Impact Award, which was, in turn, funded by the Canadian Institutes of Health Research and the Government of Ontario. This study was supported by ICES (www.ices.on.ca), which is funded by an annual grant from the Ontario Ministry of Health and Long-Term Care (MOHLTC). Parts of this material are base…	1	The funders and data providers had no role in study design, data analysis, decision to publish, or preparation of the manuscript. The opinions, results and conclusions reported in this paper are those of the authors and are independent from the data providers and funders.		2	1	0	0	11
2072A	Crutzen 2021	Type 2 diabetes patients' views on prevention of hypoglycaemia - a mixed methods study investigating self-management issues and self-identified causes of hypoglycaemia	BMC Family Practice	1	2	2.497	0	1	1	1	0		5		1	1		0	0	8	mixed methods study	0	4	0		Netherlands	0	2	3	2	NR		2	1	0	0	0	1	0	0	An unconditional grant was provided by the Royal Dutch Pharmacists Association (KNMP)	1	they had no role in the execution of this study or in the drafting of the article.		2	1	0	0	4
2072B	Arvidsson 2021	Conditions and barriers for quality improvement work: a qualitative study of how professionals and health centre managers experience audit and feedback practices in Swedish primary care	BMC Family Practice	1	2	2.497	0	1	1	1	0		5		1	1		0	0	5		0	3	0		Sweden	0	2	4	3	1		2	1	1	1	0	0	0	0	Open access funding provided by Jönköping University. The work was supported by the Swedish research agency FORTE (the Swedish Research Council for Health Working Life and Health Care) under Grant no. 2018-01576) and the Medical Research Council of Southeast Sweden, FORSS under Grant no. FORSS-660381.	1	Open access funding provided by Jönköping University. The funding bodies had no role in the design of the study, in collection, analysis or interpretation of data, or when writing the manuscript.		2	1	0	0	3
2073A	Liang 2021	Vocal cord granuloma after transoral thyroidectomy using oral endotracheal intubation: two case reports	BMC Anesthesiology	1	2	2.217	1	1	0	0	0		5		1	1		0	0	8	case report	0	4	1		Taiwan	0	2	2	2	1		2	0	0	0	0	0	0	0	This case report was not funded by any external or internal funding.				2	1	0	0	4
2073B	Chalacheewa 2021	Decreasing leakage during continuous femoral nerve catheter fixation using 2-octyl cyanoacrylate glue (Dermabond®): a randomized controlled trial	BMC Anesthesiology	1	2	2.217	1	1	0	0	0		5		1	1		0	0	0		0	5	0		Thailand	1	4	6	2	2		2	0	0	0	0	0	0	0	Not applicable.				2	1	0	0	5
2074A	Abera 2021	Early marriage and women's empowerment: the case of child-brides in Amhara National Regional State, Ethiopia	BMC International Health and Human Rights	1	2	2.693	0	0	1	1	0		5		1	1		0	0	3		0	4	0		Ethiopia	3	1	4	2	1	BMC International Health and Human Rights has merged with BMC Public Health. So, we should modify this.	2	1	0	0	0	1	0	0	Funding for the research was provided by World Vision Ethiopia, whose staff provided editorial and logistics support during the data collection, analyses and write-up phases.	1	Funding for the research was provided by World Vision Ethiopia, whose staff provided editorial and logistics support during the data collection, analyses and write-up phases.	It seems that staff of the organization which funded the study helped in data collection and analysis, this could be a potential source of coi.	2	1	0	0	4
2074B	Ahmed 2020	Quality of life of women from families of martyred individuals in the Kurdistan region of Iraq as a conflict area in the Middle East	BMC International Health and Human Rights	1	2	2.693	0	0	1	1	0		5		1	1		0	0	3		0	1	0		Iraq	1	2	5	2	1		2	0	0	0	0	0	0	0	Not applicable.				2	1	0	0	1
2075A	Buchholtz 2020	Responding to COVID-19: LUNEX University's decisions and actions to continue physiotherapy education	OpenPhysio	1	2	NR	0	1	0	0	0		6	Physiopedia	0	1		0	1	8	research report	1	4	0		Luxembourg	0	1	1	2	NR		2	0	0	0	0	0	0	0	No funding was received for this research.				2	1	0	0	4
2075B	van Wijchen 2020	QuaranTrain: An international community of practice for learning	OpenPhysio	1	2	NR	0	1	0	0	0		6	Physiopedia	0	1		0	1	8	research report	1	3	0		Netherlands	0	1	1	2	NR		2	2	0	0	0	0	0	0	NA				2	1	0	0	3
3001	Chen 2021	Gestational diabetes mellitus is associated with the neonatal gut microbiota and metabolome	BMC Medicine	0	0	6.782	0	1	1	1	0		5		1	1		0	0	3		0	13	4		China		3	3	2	NR		2	1	0	1	0	1	0	1	This work was supported by the National Natural Science Foundation (81872650), the fifth phase of "333 High-level Talent Training Project" of the Jiangsu Province, Nanjing Medical Science and Technique Development Foundation (QRX17162), Nanjing Science and technology development project (201911040), Nanjing medical science and technology development fund (ZKX19044), and the Priority Academic Prog…	0			2	1	0	0	13
3002	Yusuf 2021	Global prevalence of prolonged gastrointestinal symptoms in COVID-19 survivors and potential pathogenesis: A systematic review and meta-analysis	F1000 Research	0	2	2.30	1	1	0	0	0		4		1	1		1	1	7		1	18	4		Indonesia		1	1	2	NR		2	0	0	0	0	0	0	0	The author(s) declared that no grants were involved in supporting this work.				2	1	0	0	18
4001	Chen 2021	Gestational diabetes mellitus is associated with the neonatal gut microbiota and metabolome	BMC Medicibe	3	2		0	0	0	0	0		5			1			0	3		0	13					3	3	2	NC		1	1	1	1	0	0	0	0	This work was supported by the National Natural Science Foundation (81872650), the fifth phase of "333 High-level Talent Training Project" of the Jiangsu Province, Nanjing Medical Science and Technique Development Foundation (QRX17162), Nanjing Science and technology development project (201911040), Nanjing medical science and technology development fund (ZKX19044), and the Priority Academic Prog…	0			2	1	0	0
4002	Yusuf 2021	Global prevalence of prolonged gastrointestinal symptoms in COVID-19 survivors and potential pathogenesis: A systematic review and meta-analysis [version 1; peer review: 2 approved]	f1000research	3	2		1	1	0	0	0		6	F1000Research		1		1	1	7		1	18	1		Indonesia		1	1	2	NR		1	0	0	0	0	0	0	0	The author(s) declared that no grants were involved in supporting this work.				2	1	0	0	18
5001	Chen 2021	Gestational diabetes mellitus is associated with the neonatal gut microbiota and metabolome	BMC Medicine	2	2		0	1	1	1	0		5		1	1		0	0	3		0	13	0		China		3	3	2	1		1	1	0	0	0	0	1	0	This work was supported by the National Natural Science Foundation (81872650), the fifth phase of "333 High-level Talent Training Project" of the Jiangsu Province, Nanjing Medical Science and Technique Development Foundation (QRX17162), Nanjing Science and technology development project (201911040), Nanjing medical science and technology development fund (ZKX19044), and the Priority Academic Prog…	0			2	1	0	0	13
5002	Yusuf 2021	Global prevalence of prolonged gastrointestinal symptoms in COVID-19 survivors and potential pathogenesis: A systematic review and meta-analysis	F1000Research	2	2		1	1	0	0	0				1	1		1	1	7		1	18	1		Indonesia		1	1	2	NR		1	0	0	0	0	0	0	0	The author(s) declared that no grants were involved in supporting this work				2	1	0	0	No competing interests were disclosed.
6001	Chen 2021	Gestational diabetes mellitus is associated with the neonatal gut microbiota and metabolome	BMC Medicine	5	2	6.782	0	1	1	1	0		5		1	1		0	0	3		0	13	0		China		3	3	2	NR		2	1	1	1	0	0	0	0	This work was supported by the National Natural Science Foundation (81872650), the fifth phase of "333 High-level Talent Training Project" of the Jiangsu Province, Nanjing Medical Science and Technique Development Foundation (QRX17162), Nanjing Science and technology development project (201911040), Nanjing medical science and technology development fund (ZKX19044), and the Priority Academic Prog…	0			2	1	0	0	13
6002	Yusuf 2021	Global prevalence of prolonged gastrointestinal symptoms in COVID-19 survivors and potential pathogenesis: A systematic review and meta-analysis [version 1; peer review: 2 approved]	F1000 Research	5	2		1	1	0	0	0		6	F1000 Research Ltd	1	1		1	1	7		1	18	1		Indonesia		2	NC	2	NR		0	0	0	0	0	0	0	0	The author(s) declared that no grants were involved in supporting this work.				2	1	0	0	18
7001	Chen 2021	Gestational diabetes mellitus is associated with the neonatal gut microbiota and metabolome	BMC Medicine	4	2	6.782	0	1	1	1	0		5		1	1		0	0	3		0	13	4		China	1	3	3	2	1		2	1	0	1	0	1	0	0	This work was supported by the National Natural Science Foundation (81872650), the fifth phase of "333 High-level Talent Training Project" of the Jiangsu Province, Nanjing Medical Science and Technique Development Foundation (QRX17162), Nanjing Science and technology development project (201911040), Nanjing medical science and technology development fund (ZKX19044), and the Priority Academic Prog…	0			2	1	0	0	13
7002	Yusuf 2021	Global prevalence of prolonged gastrointestinal symptoms in COVID-19 survivors and potential pathogenesis: A systematic review and meta-analysis [version 1; peer review: 2 approved]	F1000	4	2	2.30 (resurchify.com)	1	1	0	0	0		4		1	1		1	1	7		1	18	4		Indonesia	1	1	1	2	NR		2	0	0	0	0	0	0	0	The author(s) declared that no grants were involved in supporting this work.				2	1	0	0	18
8001	Chen 2021	Gestational diabetes mellitus is associated with the neonatal gut microbiota and metabolome	BMC	1	2	6.782	1	1	1	1	0		5		1	1		0	0	3		0	13	4		china		6	3		NR		2	1	0	1	1	0	0	0	This work was supported by the National Natural Science Foundation (81872650), the fifth phase of "333 High-level Talent Training Project" of the Jiangsu Province, Nanjing Medical Science and Technique Development Foundation (QRX17162), Nanjing Science and technology development project (201911040), Nanjing medical science and technology development fund (ZKX19044), and the Priority Academic Prog…	0			2	0	0	1
8002	Yusuf 2021	Global prevalence of prolonged gastrointestinal symptoms in COVID-19 survivors and potential pathogenesis: A systematic review and meta-analysis [version 1; peer review: 2 approved]	F1000Research	1	2	1.709	1	1	0	0	0		6	F1000	1	1		1	1	7		1	18	1		Indonesia		1	1	2	NC		2	0	0	0	0	0	0	0	The author(s) declared that no grants were involved in supporting this work.				2	0	0	1
9001	Chen 2021	Gestational diabetes mellitus is associated with the neonatal gut microbiota and metabolome	BMC Medicine	6	2	6.782	0	1	1	1	0		5		1	1		0	0	3		0	13	0		China		3	3	2	NR		2	1	1	1	0	0	0	1	This work was supported by the National Natural Science Foundation (81872650), the fifth phase of "333 High-level Talent Training Project" of the Jiangsu Province, Nanjing Medical Science and Technique Development Foundation (QRX17162), Nanjing Science and technology development project (201911040), Nanjing medical science and technology development fund (ZKX19044), and the Priority Academic Prog…	0			2	1	0	0	13
9002	Yusuf 2021	Global prevalence of prolonged gastrointestinal symptoms in COVID-19 survivors and potential pathogenesis: A systematic review and meta-analysis [version 1; peer review: 2 approved]	F1000 Research	6	2		1	1	0	0	0		4		1	1		1	1	7		1	18	1		Indonesia		1	0	2	NR		0	0	0	0	0	0	0	0	The author(s) declared that no grants were involved in supporting this work.				0	1	0	0	18
10001A	Mugisa 2018	Single dose ceftriaxone and metronidazole versus multiple doses for antibiotic prophylaxis at elective caesarean section in Mulago hospital: A randomized clinical trial	AAS Open Research	1	0	NR	1	1	0	0	0		4		1	1		1	1	0		0	3	0		Uganda	3	1	0	2	NR		2	1	0	0	1	0	1	0	Wide Spectrum Enterprise Uganda who provided the ceftriaxone for the study, and trainee Imelda Namagembe who supervised Mugisa Gideon during the writing, and conduct of this research up working on the manuscript is supported buy DELTAS Africa Initiative THRiVE-2 [DEL-15-011].	1	The funders had no role in study design, data collection and analysis, decision to publish, or preparation of the manuscript.		2	1	0	0	3
10002A	Gallagher 2017	Ketamine as an adjunctive therapy for major depression - a randomised controlled pragmatic pilot trial (Karma-Dep Trial)	HRB Open Research	1	0	NR	1	1	0	0	0		4		1	1		1	1	0		0	6	0		Ireland	0	1	0	1	NR		2	1	1	1	0	0	0	0	This trial was partly funded by the Dr Henry Hutchinson Stewart Scholarship in Psychiatry which was awarded by Trinity College Dublin to Dr Bronagh Gallagher in 2017.	1	The funders had no role in study design, data collection and analysis, decision to publish, or preparation of the manuscript		2	1	1	0	5
10002B	O'Neill 2021	ReStOre@Home: Feasibility study of a virtually delivered 12-week multidisciplinary rehabilitation programme for survivors of upper gastrointestinal (UGI) cancer - study protocol	HRB Open Research	1	0	NR	1	1	0	0	0		4		1	1		1	1	0		0	13	0		Ireland	0	2	1	2	NR		2	1	0	1	0	0	0	0	Health Research Board Ireland [DIFA-FA-2018-009]	1	The funders had no role in study design, data collection and analysis, decision to publish, or preparation of the manuscript.		2	1	0	0	13
10003A	Larkin 2021	Accuracy of emergency physicians' self-estimates of CT scan utilization and its potential effect on an audit and feedback intervention: a randomized trial	BMC Implementation Science Communications	1	0	5.531	0	0	0	1	0		5		1	1		0	0	0		0	5	0		United States	0	2	2	2	NR	IF by academic accelerator	2	0	0	0	0	0	0	0	None				2	1	0	0	5
10003B	Pérez 2020	Implementation fidelity and acceptability of an intervention to improve vaccination uptake and child health in rural India: a mixed methods evaluation of a pilot cluster randomized controlled trial	BMC Implementation Science Communications	1	0	5.531	0	0	0	1	0		5		1	1		0	0	0		0	9	0		Canada	0	2	2	2	1		2	1	0	0	0	0	1	0	IC-IMPACTS (the India-Canada Centre for Innovative Multidisciplinary Partnerships to Accelerate Community Transformation and Sustainability) provided funding for this study in the form of doctoral scholarships for MCP.	1	The funder had no role in study design, data collection and analysis, decision to publish, or preparation of the manuscript.		2	1	0	0	8
10004A	Kia 2021	Effects of nanomicelle curcumin capsules on prevention and treatment of oral mucosits in patients under chemotherapy with or without head and neck radiotherapy: a randomized clinical trial	BMC Complementary Medicine and Therapies	1	0	3.659	1	1	0	0	0		5		1	1		0	0	0		0	4	0		Iran	2	2	6	3	1		2	1	1	0	0	0	0	0	This study is supported by a grant from Guilan University of Medical Sciences vice- chancellor for research and technology.	0			2	1	0	0	4
10004B	Zhong 2021	Electro-acupuncture for central obesity: randomized, patient-assessor blinded, sham-controlled clinical trial protocol	BMC Complementary Medicine and Therapies	1	0	3.659	1	1	0	0	0		5		1	1		0	0	0		0	8	0		China	0	2	4	4	1		2	1	0	0	0	1	0	0	This research was financially supported by Health and Medical Research Fund (HMRF) under Food and Health Bureau Research Project (Ref. No.:15163331).	1	The funding organization has no role in designing and analyzing the study.		2	1	0	0	8
10005A	Sun 2020	Clinical pathology clerkships contribute greatly to pathology education and residents recruitment: a randomized and prospective study from China	MedEdPublish	1	0	NR	0	0	0	0	1	Education	6	Association for Medical Education in Europe (AMEE), United Kingdom	0	1		1	1	0		0	9	0		China	0	1	1	5	NR		2	1	1	1	0	0	0	0	The work was funded by the Education and Teaching Research Project of Guangdong Medical University under grant numbers 2JY17035; the Higher Education Teaching Reform Project of Guangdong Province under grant numbers 2018270.	0			2	1	0	0	9
10005B	Lours 2018	Crossover trial of an audience response system application for smartphone in undergraduate medical students	MedEdPublish	1	0	2.61	0	0	0	0	1	medical education	6	Association for Medical Education in Europe (AMEE), United Kingdom	0	1		1	1	8	crossover trial	1	2	0		France	0	1	0	4	NR		2	0	0	0	0	0	0	0	This article has not had any External Funding				2	1	0	0	2
10006A	Duvnjak 2020	Intra-arterial lidocaine administration during uterine fibroid embolization to reduce the immediate postoperative pain: a prospective randomized study	CVIR Endovascular	1	0	1.928	0	1	0	0	0		1		1	1		0	1	0		0	2	0		Denmark	0	1	2	2	NR		2	0	0	0	0	0	0	0	This study was not supported by any funding.				2	1	1	0	1
10006B	Yadavali 2019	Randomised trial of two embolic agents for uterine artery embolisation for fibroids: Gelfoam versus Embospheres (RAGE trial)	CVIR Endovascular	1	0	1.928	0	1	0	0	0		1		1	1		0	1	0		0	9	0		United Kingdom	0	1	2	2	NR		2	1	0	0	0	1	0	0	The study was funded by a research grant from the British Society of Interventional Radiology.	0			2	1	0	0	9
10007A	Lewis 2017	Safe and effective delivery of supplemental iron to healthy older adults: The double-blind, randomized, placebo-controlled trial protocol of the Safe Iron Study	Gates Open Research	1	0	2.28	1	1	0	0	0		4		1	1		1	1	0		0	8	0		United States	0	2	2	3	NR		2	1	0	1	0	1	0	0	This study is supported by the Bill & Melinda Gates Foundation [OPP1139998]. EDL is supported by a Canadian Institutes of Health Research Postdoctoral Fellowship.	1	The funders had no role in study design, data collection and analysis, decision to publish, or preparation of the manuscript.		2	1	0	0	8
10007B	Heffron 2018	Pre-exposure prophylaxis for HIV-negative persons with partners living with HIV: uptake, use, and effectiveness in an open-label demonstration project in East Africa	Gates Open Research	1	0	2.28	1	1	0	0	0		4		1	1		1	1	2		0	23	0		United States	0	2	2	2	NR		2	1	0	1	0	1	0	0	Bill and Melinda Gates Foundation [OPP1056051], National Institute of Mental Health of the US National Institutes of Health [R01MH095507] and the United States Agency for International Development [AID-OAA-A-12-00023]. This work was also supported by NIAID, NCI, NIMH, NIDA, NICHD, NHLBI, NIA, NIGMS, NIDDK of the National Institutes of Health [AI027757].	1	This work is made possible by the generous support of the American people through USAID; the contents are the responsibility of the authors and do not necessarily reflect the views of USAID, NIH, or the United States Government. The funders had no role in study design, data collection and analysis, decision to publish, or preparation of the manuscript		2	1	0	0	23
10008A	Van der Sluijs 2020	The impact of the Trauma Triage App on pre-hospital trauma triage: design and protocol of the stepped-wedge, cluster-randomized TESLA trial	Diagnostic and Prognostic Research	1	0	NR	0	1	0	0	0		5		1	1		0	1	0		0	13	0		Netherlands	0	2	2	2	NR		2	1	0	1	0	0	0	0	This study is financially supported by The Netherlands Organization for Health Research and Development, Effectiveness Program (ZonMw [https://www.zonmw.nl/en/], dossier number 80-84300-98-18555).	1	The TESLA-trial is an investigator-initiated trial. The funding body has no role in the design of the study, collection, analysis, and interpretation of data and neither in writing the manuscript.		2	1	0	0	13
10008B	Yang 2019	Do we know enough about the effect of low-dose computed tomography screening for lung cancer on survival to act? A systematic review, meta-analysis and network meta-analysis of randomised controlled trials	Diagnostic and Prognostic Research	1	0	NR	0	1	0	0	0		5		1	1		0	1	7		0	9	0		United Kingdom	0	2	2	3	NR		2	1	0	1	0	0	0	0	UK NIHR Health Technology Assessment Programme (14/151/07).	1	The funder organised comments on the protocol and the final health technology assessment report on which this article was based. The research team were free to accept or refute the comments received. Records of these comments and the research team's responses are available on request. The funder had no direct role in the design of the study and collection, analysis, and interpretation of data and…		2	1	0	0	9
10009A	Teoh 2019	The challenges of gout flare reporting: mapping flares during a randomized controlled trial	BMC Rheumatology	1	0	1.469	1	1	1	0	0		5		1	1		0	1	0		0	6	0		New Zealand	0	2	4	2	1		2	1	1	1	1	0	0	0	This analysis of clinical trial data was funded by a University of Auckland Summer Scholarship. The original clinical trial was funded by LactoPharma (a joint venture between Fonterra Ltd., Fonterra R&D Ltd. and Auckland UniServices Ltd) and the New Zealand Government Foundation for Research Science and Technology.	1	LactoPharma played no role in in the design of the study and collection, analysis, and interpretation of data and in writing the manuscript.		2	1	1	0	4
10009B	Huang 2021	Causal relationship between educational attainment and the risk of rheumatoid arthritis: a Mendelian randomization study	BMC Rheumatology	1	0	1.469	1	1	1	0	0		5		1	1		0	1	8	Mendelian randomization study	0	6	0		China	0	2	3	3	NR		2	1	1	1	0	0	0	0	This study was supported by Science and Technology Planning Project of Guangdong Province (2017B020227005). Science and Technology Planning Project of Guangdong Province (2019A141401002), Young Teacher Training Project of Sun Yat-sen University (20ykpy69).	0			2	1	0	0	6
10010A	Arribas 2021	WOMAN-PharmacoTXA trial: Study protocol for a randomised controlled trial to assess the pharmacokinetics and pharmacodynamics of intramuscular, intravenous and oral administration of tranexamic acid in women giving birth by caesarean section	Wellcome Open Research	1	0	2.73	1	1	0	0	0		6	Wellcome	1	1		1	1	0		0	10	0		United Kingdom	0	1	1	2	NR		2	1	0	0	0	1	0	0	This trial is funded by the Wellcome Trust [208870] and the Bill & Melinda Gates Foundation [OPP1176150].	1	The funders had no role in study design, data collection and analysis, decision to publish, or preparation of the manuscript.		2	1	0	0	10
10010B	Lazo-Porras 2020	Foot thermometry with mHeath-based supplementation to prevent diabetic foot ulcers: A randomized controlled trial	Wellcome Open Research	1	0	2.73	1	1	0	0	0		6	Wellcome	1	1		1	1	0		0	12	0		Peru	1	2	2	3	NR		2	1	1	1	1	1	1	0	AB-O was funded by the Wellcome Trust as a Research Training Fellow in Public Health and Tropical Medicine [103994]. This project is funded by the Fogarty International Center, National Institutes of Health [R21TW009982], under the Global Alliance for Chronic Diseases (GACD) Diabetes Program. JJM currently receives or has received during the planning and conduction of this study further support f…	1	The funders had no role in study design, data collection and analysis, decision to publish, or preparation of the manuscript.		2	1	1	0	11
10011A	Gerald 2021	Randomized trial of the feasibility of ED-initiated school-based asthma medication supervision (ED-SAMS)	Pilot and Feasibility Studies	2	0		0	1	0	0	0		5		0	1		0	1	0		0	9	0		USA	0	1	1	2	NR		2	1	0	1	0	0	0	1	Funding for the project was provided by the National Heart, Lung and Blood Institute R34HL137851 and HSRA MCH. PECARN is supported by the Health Resources and Services Administration (HRSA) of the U.S. Department of Health and Human Services (HHS), in the Maternal and Child Health Bureau (MCHB), under the Emergency Medical Services for Children (EMSC) program through the following cooperative agr…	0			2	1	0	0	9
10011B	Hatch 2021	Video-delivered emotion-focused mindfulness therapy for late- life anxiety: study protocol for a feasibility randomized controlled trial	Pilot and Feasibility Studies	2	0		0	1	0	0	0		5		0	1		0	1	0		0	4	0		Canada	0	2	2	2	1		2	1	1	0	0	0	0	0	This trial is self-funded by SH for PhD study.	0		Funded by the first author	2	0	1	0
10012A	Fawcett 2021	Effect of a dietary and exercise intervention in women with overweight and obesity undergoing fertility treatments: protocol for a randomized controlled trial	BMC Nutrition	2	0		0	1	1	0	0		5		0	1		0	0	0		0	6	3		USA	0	2	3	2	NR		2	1	0	1	0	0	0	0	This work is supported by USDA ARS 6026-51000-010-New-S3. AA, CS and EB are partially supported by NIH R01DK107516. The content is solely the responsibility of the authors and may not represent the official views of the NIH. The funder/sponsor did not and will not participate in the work beyond providing funding (i.e., no participation in the conceptualization, design, or results reporting).	1	The funder/sponsor did not and will not participate in the work beyond providing funding (i.e., no participation in the conceptualization, design, or results reporting).		2	1	0	0	6
10012B	Bilan 2021	Does synbiotic supplementation affect the quality of life in children with cystic fibrosis? A pilot randomized controlled clinical trial	BMC Nutrition	2	0		0	1	1	0	0		5		0	1		0	0	0		0	5	0		Iran	2	2	3	2	1		2	1	1	0	0	0	0	0	This study was funded by the Pediatric Health Research Center, Tabriz University of medical sciences, Tabriz, Iran. The funder had no role in the study design, data collection, and analysis, decision to publish, or preparation of the manuscript.	1	The funder had no role in the study design, data collection, and analysis, decision to publish, or preparation of the manuscript.		2	1	0	0	5
10013A	Nikniaz 2021	The interaction effect of aerobic exercise and vitamin D supplementation on inflammatory factors, anti-inflammatory proteins, and lung function in male smokers: a randomized controlled trial	BMC Sports Science, Medicine and Rehabilitation	2	0		0	1	0	0	0		5		1	1		0	0	0		0	6	0		Iran	2	3	6	3	1		2	0	0	0	0	0	0	0	This research received no specific grant from any funding agency.				2	1	0	0	6
10013B	Hasani 2021	LOAD-intensity and time-under-tension of exercises for men who have Achilles tendinopathy (the LOADIT trial): a randomised feasibility trial	BMC Sports Science, Medicine and Rehabilitation	2	0		0	1	0	0	0		5		0	1		0	0	0		0	6	0		Australia	0	2	3	3	1		2	1	0	0	0	1	0	0	This research was funded by a grant from the International Mechanical Diagnosis and Therapy Research Foundation (IMDTRF). Funding source did not play a role in any aspects relating to the study design, data collection, data analysis and management, interpretation of data, writing of the report, or publication and dissemination of study findings.	1	Funding source did not play a role in any aspects relating to the study design, data collection, data analysis and management, interpretation of data, writing of the report, or publication and dissemination of study findings.		2	0	1	0
10014A	Andreeva 2020	Bulgarian consumers' objective understanding of front-of-package nutrition labels: a comparative, randomized study	Archives of Public Health	2	0		0	0	1	0	0		5			1		0	1	0		0	9	0		France	0	1	1	2	NR		2	1	1	1	0	0	0	0	The study received funding from the French Agency for Public Health (Santé Publique France) and Curtin University, Australia	0			2	1	0	0	9
10014B	Afshariani 2019	The influence of ergonomic breastfeeding training on some health parameters in infants and mothers: a randomized controlled trial	Archives of Public Health	2	0		0	0	1	0	0		5		0	1		0	1	0		0	3	0		Iran	2	1	1	2	NR		2	1	1	0	0	0	0	0	This study was supported by Deputy of Research and Technology of Shiraz University of Medical Sciences, Shiraz, Iran.	0			2	1	0	0	3
10015A	Ge 2021	Effect of perioperative use of parecoxib on chronic post-surgical pain in elderly patients after hepatectomy: a prospective randomized controlled study	BMC Pharmacology and Toxicology	2	0		1	1	0	0	0		5		1	1		0	0	0		0	5	0		China	1	2	3	2	NR		2	1	1	1	0	0	0	0	The study was funded by the Shanghai Science and Technology Commission medical guidance science and technology support project (17411962700) and Youth Fund by Zhongshan Hospital affiliated to Fudan University (2020ZSQN42). Zhongshan Hospital provided relevant clinical data for this study. The Shanghai Science and Technology Commission played no role in the design of the study and collection, anal…	1	Zhongshan Hospital provided relevant clinical data for this study. The Shanghai Science and Technology Commission played no role in the design of the study and collection, analysis, and interpretation of data and in writing the manuscript.		2	1	0	0	5
10015B	Rothen 2020	Oral intermittent vitamin D substitution: influence of pharmaceutical form and dosage frequency on medication adherence: a randomized clinical trial	BMC Pharmacology and Toxicology	2	0		1	1	0	0	0		5		1	1		0	0	0		0	6	0		Iran	2	1	2	4	1		2	1	1	0	0	0	0	0	Kerman University of Medical Sciences fund this study with no role in the design of the trial and collection, analysis, and interpretation of data and in writing the manuscript.	1	Kerman University of Medical Sciences fund this study with no role in the design of the trial and collection, analysis, and interpretation of data and in writing the manuscript.		2	0	1	0
10016A	Munjupong 2020	Effect of supraneural transforaminal epidural steroid injection combined with caudal epidural steroid injection with catheter in chronic radicular pain management: Double blinded randomized controlled trial.	F1000Research	2	0		1	1	0	0	0		4		1	1		0	1	0		0	2	0		Thailand	1	2	2	4	NR		2	1	1	0	0	0	0	0	This work was supported by Pharamongkutklao Hospital and College of Medicine, Bangkok, Thailand. The funders had no role in study design, data collection and analysis, decision to publish, or preparation of the manuscript.	1	The funders had no role in study design, data collection and analysis, decision to publish, or preparation of the manuscript.		2	1	0	0	2
10016B	Pasutharnchat 2020	Analgesic efficacy of nefopam for cancer pain: a randomized controlled study	F1000Research	2	0		1	1	0	0	0		4		1	1		0	1	0		0	3	0		Thailand	1	1	1	2	NR		2	1	1	0	0	0	0	0	This work was supported by the Faculty of Medicine, Ramathibodi Hospital, Mahidol University (grant number, RF_61067). The funders had no role in study design, data collection and analysis, decision to publish, or preparation of the manuscript.	1	The funders had no role in study design, data collection and analysis, decision to publish, or preparation of the manuscript.		2	1	0	0	3
10017A	Tittley 2020	Should ice application be replaced with neurocryostimulation for the treatment of acute lateral ankle sprains? A randomized clinical trial	Journal of Foot and Ankle Research	2	0		0	1	1	1	0		5		1	1		0	1	0		0	3	0		Canada	0	3	3	2	1		2	1	0	1	1	0	0	0	The project was funded by grants from Cryofos Medical GmbH, Atlas Medic, and the authors' research centre (Center for Interdisciplinary Research in Rehabilitation and Social Integration). A scholarship was awarded to JT by the Ordre Professionnel de la Physiothérapie du Québec. JSR was supported by a salary award from the Canadian Institutes of Health Research.	0			2	0	1	0
10017B	Manning 2019	Spray on skin for diabetic foot ulcers: an open label randomised controlled trial	Journal of Foot and Ankle Research	2	0		0	1	1	1	0		5		1	1		0	1	0		0	13	1		Australia	0	1	1	2	NR		2	1	1	0	0	0	0	0	The WA Department of Health is the main funder of this trial, through the 2017 Research Translation Project Grants (Round 11).	0			2	0	1	0
10018A	Sweity 2021	Preoperative incentive spirometry for preventing postoperative pulmonary complications in patients undergoing coronary artery bypass graft surgery: a prospective, randomized controlled trial	Journal of Cardiothoracic Surgery	2	0		1	1	0	0	0		5		1	1		0	1	0		0	4	0		Palestine	1	1	2	2	1	Palestine is not included in the list	2	1	1	0	0	0	0	0	No funding was available; the study was self-financed by the principal author.			Funded by the author himself	2	1	0	0	4
10018B	Javaherforooshzadeh 2021	The effect of N-acetyl cysteine injection on renal function after coronary artery bypass graft surgery: a randomized double blind clinical trial	Journal of Cardiothoracic Surgery	2	0		1	1	0	0	0		5		1	1		0	1	0		0	5	0		Iran	2	1	1	2	NR		2	1	1	0	0	0	0	0	Financial support for this study was provided by Ahvaz Jundishapur University of Medical Sciences.	0			2	1	0	0	5
10019A	Minian 2021	The effectiveness of generic emails versus a remote knowledge broker to integrate mood management into a smoking cessation programme in team-based primary care: a cluster randomised trial	Implementation Science	2	0		0	1	1	1	0		5		1	1		0	1	0		0	11	0		Canada	0	1	2	2	1		2	1	0	1	0	0	0	0	This study was funded by the Canadian Institutes of Health Research (CIHR) Knowledge Translation Operating grant (No. 355746). The funder had no role in the design of the study; collection, analysis or interpretation of data; preparation of this manuscript; or decision to submit for publication.	1	The funder had no role in the design of the study; collection, analysis or interpretation of data; preparation of this manuscript; or decision to submit for publication.		2	1	1	0	10
10019B	Chinman 2021	Implementation of peer specialist services in VA primary care: a cluster randomized trial on the impact of external facilitation	Implementation Science	2	0		0	1	1	1	0		5		1	1		0	1	0		0	11	1		USA	0	3	3	2	NR		2	1	0	1	0	0	0	0	All the authors are funded by a grant from the Department of Veterans Affairs (QUERI): QUERI for Team-Based Behavioral Health (1IP1HX001979-01): Evaluation of Peer Specialists on VA PACTs.	0			2	1	0	0	11
10020A	Shemirani 2021	Effects of modified-Paleo and moderate-carbohydrate diets on body composition, serum levels of hepatokines and adipocytokines, and flow cytometric analysis of endothelial microparticles in adults with metabolic syndrome: a study protocol for a randomized clinical trial	Trials	2	0		0	1	0	0	0		5		1	1		0	1	0		0	6	0		Iran	2	2	3	2	1		2	1	1	0	0	0	0	0	This work is funded by the School of Nutritional Sciences and Dietetics, Tehran University of Medical Sciences, Tehran, Iran (Grant number: 95-04-161-33886). FS, KDJ, LA, and MM are from the School of Nutritional Sciences and Dietetics, Tehran University of Medical Sciences, and had a role in the design of this study and with the help of AF (Department of Epidemiology and Biostatistics, School of…	1	FS, KDJ, LA, and MM are from the School of Nutritional Sciences and Dietetics, Tehran University of Medical Sciences, and had a role in the design of this study and with the help of AF (Department of Epidemiology and Biostatistics, School of Public Health, Tehran University of Medical Sciences, Tehran, Iran) and NR (Research Center for Immunodeficiencies, Pediatrics Center of Excellence, Children…		2	1	0	0	6
10020B	Karsten 2021	PRO B: evaluating the effect of an alarm-based patient-reported outcome monitoring compared with usual care in metastatic breast cancer patients-study protocol for a randomised controlled trial	Trials	2	0		0	1	0	0	0		5		1	1		0	1	0		0	13	0		Germany	0	2	2	1	NR		2	1	0	1	0	0	0	0	The study is funded by a public grant from the Innovation Committee of the Federal Joint Committee ("Innovationsauschuss des Gemeinsamen Bundesausschusses", grant number 01NVF19013, €4,782,197.32 €). The funder has no further role in the conduction of the study but has to approve the changes of the protocol and financing. Open Access funding enabled and organized by Projekt DEAL.	1	The funder has no further role in the conduction of the study but has to approve the changes of the protocol and financing. Open Access funding enabled and organized by Projekt DEAL.		2	0	1	0
10021A	Olms 2018	Clinical comparison of liquid-based and conventional cytology of oral brush biopsies: a randomized controlled trial	Head & Face Medicine	5	0	2.151	1	1	1	0	0		5		1	1		0	1	0		0	5	0		Germany	0	2	2	3	NR		2	2	0	0	0	0	0	0					2	1	0	0	5
10021B	Alfawal 2018	Evaluation of piezocision and laser-assisted flapless corticotomy in the acceleration of canine retraction: a randomized controlled trial	Head & Face Medicine	5	0	2.151	1	1	1	0	0		5		1	1		0	1	0		0	5	0		Syria	3	2	2	3	NR		2	1	1	0	0	0	0	0	This work was supported by the University of Damascus Postgraduate Research Budget (Ref no: 83054206781DEN).	0			2	1	0	0	5
10022A	Austrian 2021	Effects of sanitary pad distribution and reproductive health education on upper primary school attendance and reproductive health knowledge and attitudes in Kenya: a cluster randomized controlled trial	Reproductive Health	5	0	3.223	0	1	1	1	0		5		1	1		0	1	0		0	4	3		Kenya	2	1	1	2	NR		2	1	0	0	0	1	0	0	The study was funded by a grant from the Bill & Melinda Gates Foundation (OPP1140962) via a sub-contract from ZanaAfrica.	1	Representatives of the funder reviewed and approved the study design, but had no role in data collection, or analysis and interpretation reported here.		2	1	0	0	4
10022B	Goli 2021	Comparing the effect of two educational interventions on mothers' awareness, attitude, and self-efficacy regarding sexual health care of educable intellectually disabled adolescent girls: a cluster randomized control trial	Reproductive Health	5	0	3.223	0	1	1	1	0		5		1	1		0	1	0		0	3	0		Iran	2	1	1	4	1		2	1	1	0	0	0	0	0	Financial support by Isfahan University of Medical Sciences, Research proposal No: 395281.	1	The funding agency played no role in the design of the study and collection, analysis, and interpretation of data and in writing the manuscript.		2	1	0	0	3
10023A	Khanna 2021	Decentralized facility financing versus performance-based payments in primary health care: a large-scale randomized controlled trial in Nigeria	BMC Medicine	5	0	8.775	0	1	1	1	0		5		1	1		0	0	0		0	10	0		USA	0	2	2	3	NR		2	1	0	1	0	0	1	0	The federal government of Nigeria and the World Bank's Health Results Innovation Trust Fund funded the impact evaluation. Funding was never contingent on the findings of the impact evaluation. The evaluation was funded upfront. All authors had full access to data and take responsibility for the integrity of the data and the accuracy of data analysis. The corresponding author had full access to th…	0			2	0	1	0
10023B	Saito 2021	A randomized controlled trial of dihydroartemisinin-piperaquine, artesunate-mefloquine and extended artemether-lumefantrine treatments for malaria in pregnancy on the Thailand-Myanmar border	BMC Medicine	5	0	8.775	0	1	1	1	0		5		1	1		0	0	0		0	22	0		Thailand	1	2	2	4	NR		2	1	1	1	1	1	0	0	This study received partial financial support from the Holley Pharmacy (China). Testing of molecular markers was funded by the Thailand Science Research and Innovation (RTA6280006). SMRU is part of the Wellcome Trust Mahidol University Oxford Tropical Medicine Research Programme funded by the Wellcome Trust of Great Britain (Grant ID: 220211).	1	The funders did not participate in the study design, the writing of the paper, decision to publish, or preparation of the manuscript.		2	1	0	0	22
10024A	Cole 2018	Particulate matter exposure and health impacts of urban cyclists: a randomized crossover study	Environmental Health	5	0	5.984	0	0	1	0	0		5		1	1		0	1	0		0	4	0		Canada	0	1	1	2	NR		2	1	0	1	0	0	0	0	Funding for this work was provided in part by Health Canada (Agreement H1008-111481/001/XSB).	0			2	1	0	0	4
10024B	Schutzmeier 2018	Efficacy of N,N'bis-(2-mercaptoethyl) isophthalamide on mercury intoxication: a randomized controlled trial	Environmental Health	5	0	5.984	0	0	1	0	0		5		1	1		0	1	0		0	5	0		Germany	0	3	3	2	NR		2	1	0	0	1	0	1	0	All funding was provided by the sponsor EmeraMed Ltd., Karolinska Science Park, Fogdevreten 2, 171 65 Solna, Stockholm, Sweden. EmeraMed Ltd. provided the laboratory data for further analyses. Two of the authors (Stephan Bose-O'Reilly, Paul Schutzmeier) have received funding from the European Union's Seventh Programme for research, technological development and demonstration under grant agreement…	0			2	1	0	0	5
10025A	Vahdat 2021	The effects of Taurine supplementation on inflammatory markers and clinical outcomes in patients with traumatic brain injury: a double-blind randomized controlled trial	Nutrition Journal	5	0	3.271	0	0	1	1	0		5		1	1		0	1	0		0	5	0		Iran	2	2	2	2	NR		2	1	1	0	0	0	0	0	This study was supported by the Vice Chancellor for research affairs of Ahvaz Jundishapur University of Medical Sciences, Ahvaz, Iran (NRC-9630).	0			2	1	0	0	5
10025B	Shahunja 2021	Effect of topical applications of sunflower seed oil on systemic fatty acid levels in under-two children under rehabilitation for severe acute malnutrition in Bangladesh: a randomized controlled trial	Nutrition Journal	5	0	3.271	0	0	1	1	0		5		1	1		0	1	0		0	12	0		Bangladesh	2	2	2	3	NR		2	1	1	0	0	1	0	0	This study was funded by GlaxoSmithKline, UK, under a research collaboration, as part of the GSK /Save the Children partnership, and by the Thrasher Research Fund through a grant to Leland Stanford Junior University, USA, grant number 61147865-120965.	0			2	0	1	1
10026A	Wilson 2015	A process evaluation accompanying an attempted randomized controlled trial of an evidence service for health system policymakers	Health Research Policy and Systems	5	0	3.318	0	0	0	1	0		5		1	1		0	1	0		0	8	0		Canada	0	2	2	2	NR		2	1	0	1	0	0	0	0	Funding for this study was provided through an Applied Health Research Question (AHRQ) by the Ontario Ministry of Health and Long-Term Care to the Centre for Health Economics and Policy Analysis.	0			2	0	1	1
10026B	Yang 2014	Public reporting improves antibiotic prescribing for upper respiratory tract infections in primary care: a matched-pair cluster-randomized trial in China	Health Research Policy and Systems	5	0	3.318	0	0	0	1	0		5		1	1		0	1	0		0	5	0		China	1	2	2	2	1		2	1	0	1	0	0	0	0	This study was funded by the National Natural Science Foundation of China (No.71373092).	1	The funding body plays no roles in study design, collection, analysis, and interpretation of data, writing of the manuscript, or the decision to submit the manuscript for publication.		2	1	0	0	5
10027A	Gajewski 2019	The contribution of non-physician clinicians to the provision of surgery in rural Zambia-a randomised controlled trial	Human Resources for Health	5	0	3.192	0	0	1	1	0		5		1	1		0	1	0		0	6	0		Ireland	0	2	2	2	NR		2	1	0	0	0	0	1	0	European Union (EU) - 7th Framework Programme for Research and Technological Development (FP7) Grant, Ref: FP7-AFRICA-2010, grant agreement no: 266417	0			2	1	0	0	6
10027B	O'Donovan 2018	The use of low-cost Android tablets to train community health workers in Mukono, Uganda, in the recognition, treatment and prevention of pneumonia in children under five: a pilot randomised controlled trial	Human Resources for Health	5	0	3.192	0	0	1	1	0		5		1	1		0	1	0		0	7	0		UK	0	2	2	2	1		2	1	0	0	0	0	1	0	The study was funded by a grant from The British Medical Association Charitable Arm - Grant Round 2015-2016.	1	The funding organisation did not play a role in the study design, data collection and analysis, decision to publish, or preparation of the manuscript and only provided financial support in the form of procurement of research materials.		2	0	1	1
10028A	Teughels 2021	The effect of choline-stabilized orthosilicic acid in patients with peri-implantitis: an exploratory randomized, double-blind, placebo controlled study	BMC Oral Health	5	0	2.757	0	1	1	0	0		5		1	1		0	0	0		0	6	0		Belgium	0	2	2	4	NR		2	1	0	0	1	0	0	0	Bio Minerals NV provided the study medication (CS-OSA and placebo) and funding.	0			2	1	1	0	3
10028B	Poornima 2021	Biofilm formation following chitosan-based varnish or chlorhexidine-fluoride varnish application in patients undergoing fixed orthodontic treatment: a double blinded randomised controlled trial	BMC Oral Health	5	0	2.757	0	1	1	0	0		5		1	1		0	0	0		0	5	0		India	2	2	5	2	NR		2	0	0	0	0	0	0	0	This is not a funded project.				2	1	0	0	5
10029A	Tagkalos 2021	Robot-assisted minimally invasive thoraco-laparoscopic esophagectomy versus minimally invasive esophagectomy for resectable esophageal adenocarcinoma, a randomized controlled trial (ROBOT-2 trial)	BMC Cancer	5	0	4.430	1	1	1	0	0		5		1	1		0	0	0		0	14	0		Germany	0	2	2	2	NR		2	1	0	0	1	0	0	0	This trial is funded by Intuitive Surgical Inc.	1	Apart from the funding, Intuitive Surgical Inc. did not take part in any steps of the study design and have not authority in any activities concerning the study (execution, analyses as well as interpretation of the data) and the followed publications. Open Access funding enabled and organized by Projekt DEAL.		2	0	1	1
10029B	Coquan 2021	CABOCOL-01 trial: a single-arm phase II study assessing safety and efficacy of Cabozantinib for advanced or metastatic cervical carcinoma after platinum treatment failure	BMC Cancer	5	0	4.430	1	1	1	0	0		5		1	1		0	0	0		0	11	0		France	0	2	2	2	NR		2	1	0	0	1	0	0	0	This trial (NCT04205799) is granted by IPSEN Pharma SAS Laboratory that also provides Cabozantinib to enrolled patients.	1	IPSEN Pharma is not involved in the design and conduct of the study, nor in the collection, management, analysis, and interpretation of the data. It is not involved in the writing of the manuscript.		2	1	0	0	11
10030A	Enders 2011	Reduction of claustrophobia during magnetic resonance imaging: methods and design of the "CLAUSTRO" randomized controlled trial	BMC Medical Imaging	5	0	1.930	0	1	0	0	0		5		1	1		0	0	0		0	12	0		Germany	0	2	2	1	1		2	1	0	0	1	1	1	0	Dr. Dewey reported receiving grant support from GE Healthcare, Bracco, Guerbet, the European Funds for Regional Development (EFRE), the German Heart Foundation/German Foundation of Heart Research, and Toshiba Medical Systems and lecture fees from Toshiba Medical Systems, Cardiac MR Academy Berlin, Guerbet, and Bayer-Schering; he is also a consultant for Guerbet. Dr. Rief reported receiving travel…	1	These funding sources had no role in the collection, analysis, or interpretation of the data or in the decision to submit the manuscript for publication. The other authors reported no financial disclosures.		2	0	1	1
10030B	Rudolph 2015	Prospective, randomized comparison of gadopentetate and gadobutrol to assess chronic myocardial infarction applying cardiovascular magnetic resonance	BMC Medical Imaging	5	0	1.930	0	1	0	0	0		5		1	1		0	0	0		0	7	0		Germany	0	1	4	2	1		2	1	0	0	1	0	0	0	The trial was supported by a grant of Bayer HealthCare (Bayer Pharma AG, Berlin, Germany).	0			2	0	0	1
10031A	Plata 2021	Impact of video quality when evaluating video-assisted cardiopulmonary resuscitation: a randomized, controlled simulation trial	BMC Emergency Medicine	6	0	2.119	1	1	0	1	0		5		1	1		0	0	0		0	7	0		Germany	0	2	2	2	1	NA	2	1	1	0	0	0	0	1	This study was solely funded by institutional funding. Open Access funding enabled and organized by Projekt DEAL.	1	Open Access funding enabled and organized by Projekt DEAL.	NA	2	1	1	0	6
10031B	Ecker 2021	Comparison of the novel VieScope with conventional and video laryngoscope in a difficult airway scenario - a randomized, controlled simulation trial	BMC Emergency Medicine	6	0	2.119	1	1	0	1	0		5		1	1		0	0	0		0	5	0		Germany	0	1	1	2	NR	NA	2	1	1	0	0	0	0	1	This study was solely supported by institutional resources. Open Access funding enabled and organized by Projekt DEAL.	1	Open Access funding enabled and organized by Projekt DEAL.	NA	2	1	0	0	5
10032A	Murphy 2020	A randomized trial of mail and email recruitment strategies for a physician survey on clinical trial accrual	BMC Medical Research Methodology	6	0	4.615	0	0	1	0	1	Research Methodology	5		1	1		0	0	0		0	10	0		United States	0	2	2	2	1	NR	2	1	0	1	0	0	0	0	This work was supported by the National Cancer Institute (P30CA142543, U54 CA163308-05S1) and National Center for Advancing Translational Sciences (KL2TR001103, UL1TR001105) at the National Institutes of Health.	1	The sponsor played no role in the design of the study; collection, analysis, and interpretation of data; and in writing the manuscript.	NA	2	1	0	0	10
10032B	Rego 2020	Effectiveness of SMS messaging for diarrhoea measurement: a factorial cross-over randomised controlled trial	BMC Medical Research Methodology	6	0	4.615	0	0	1	0	1	Research Methodology	5		1	1		0	0	0		0	6	0		United Kingdom	0	1	3	2	1	NA	2	1	1	1	0	0	0	0	This project was primarily funded by the University of Warwick. This research was commissioned by the National Institute for Health Research (NIHR), NIHR Global Health Research Unit on Improving Health in Slums using UK aid from the UK Government. The views expressed in this publication are those of the author(s) and not necessarily those of the NIHR or the Department of Health and Social Care. R…	1	he funding source had no role in study design, data collection, data analysis, interpretation, or writing of this study.	One of the authors is supported by a governmental source, though it is not clear if this source also contributed to the paper.	2	1	0	0	6
10033A	Watanabe 2015	Anti-inflammatory and morphologic effects of pitavastatin on carotid arteries and thoracic aorta evaluated by integrated backscatter trans-esophageal ultrasound and PET/CT: a prospective randomized comparative study with pravastatin (EPICENTRE study)	Cardiovascular Ultrasound	6	0	2.062	0	1	0	0	1	Technology	5		1	1		0	1	0		0	14	0		Japan	0	1	1	2	NR	NA	2	1	0	0	0	1	0	0	This study was funded by a grant from Japan vascular disease research foundation, Kyoto, Japan.	0		NA	2	1	0	0	14
10033B	Lindenmaier 2013	One, two and three-dimensional ultrasound measurements of carotid atherosclerosis before and after cardiac rehabilitation: preliminary results of a randomized controlled trial	Cardiovascular Ultrasound	6	0	2.062	0	1	0	0	1	Technology	5		1	1		0	1	0		0	11	0		Canada	0	1	1	2	1	NA	2	1	0	1	0	0	0	0	N. Suskin acknowledges support of an HSFC Operating Grant (NA6151). G. Parraga acknowledges support of a CIHR New Investigator Award.	0		NA	2	1	0	0	11
10034A	Pei 2021	A randomized clinical trial using cyclopentolate and tropicamide to compare cycloplegic refraction in Chinese young adults with dark irises	BMC Ophthalmology	6	0	2.209	1	1	1	0	0		5		1	1		0	0	0		0	10	0		China	1	1	2	2	1	NA	2	1	0	1	0	0	0	0	This study was supported by grants from by the National Natural Science Foundation of China (No. 82070929).	1	The funding organization had no role in the design or conduct of this research.	NA	2	1	0	0	10
10034B	Jin 2021	Self-produced audio-visual animation introduction alleviates preoperative anxiety in pediatric strabismus surgery: a randomized controlled study	BMC Ophthalmology	6	0	2.209	1	1	1	0	0		5		1	1		0	0	0		0	8	0		China	1	2	3	3	NC	NA	2	1	0	1	0	0	0	0	This work was supported by funds from Wenzhou Science and Technology Bureau (2019Y0596, Wenzhou, China).	0		NA	2	1	0	0	8
10035A	Chitkar 2021	The effect of mobile-app-based instruction on the physical function of female patients with knee osteoarthritis: a parallel randomized controlled trial	BMC Women's Health	6	0	2.809	0	1	1	0	0		5		1	1		0	0	0		0	6	0		Iran	2	2	2	2	1	NA	2	0	0	0	0	0	0	0	This study has received no funding.			NA	2	1	0	0	6
10035B	Alemayehu 2021	Use of community-based interventions to promote family planning use among pastoralist women in Ethiopia: cluster randomized controlled trial	BMC Women's Health	6	0	2.809	0	1	1	0	0		5		1	1		0	0	0		0	4	0		Ethiopia	3	4	8	2	1	NA	2	1	0	1	0	0	0	0	This study was conducted with the financial support of the Federal Ministry of Health of Ethiopia (FMOH) through the support DFID through the Reproductive, Maternal and Newborn Health Innovation Fund (RIF) project.	1	However, the funders have no role in the design, analysis and dissemination of the study findings.	NA	2	1	0	0	4
10036A	Kula 2021	Educating nursing students for cultural competence in emergencies: a randomized controlled trial	BMC Nursing	6	0	2.283	0	1	0	0	0		5		1	1		0	0	0		0	5	0		Israel	0	1	2	2	1	NA	2	1	1	0	0	0	0	0	Partial financial support was received from Ben-Gurion University research grant for interdisciplinary research.	1	Funders were not involved in the study design, analysis or interpretation.	NA	2	1	0	0	5
10036B	Berdot 2021	Effectiveness of a 'do not interrupt' vest intervention to reduce medication errors during medication administration: a multicenter cluster randomized controlled trial	BMC Nursing	6	0	2.283	0	1	0	0	0		5		1	1		0	0	0		0	15	0		France	0	2	4	2	1	NA	2	1	0	1	0	0	0	0	This work was supported by a grant from the French Ministry of Health (Direction Générale de l'Offre de Soins -DGOS) as the "Programme de Recherche sur la Performance du Système de Soins" (N°15-027 PERMIS). The Assistance Publique-Hôpitaux de Paris (AP-HP) was the study sponsor.	1	The DGOS had no role in the conception, realization, or analysis of the study.	NA	2	1	0	0	15
10037A	Kia 2021	Effects of nanomicelle curcumin capsules on prevention and treatment of oral mucosits in patients under chemotherapy with or without head and neck radiotherapy: a randomized clinical trial	BMC Complementary Medicine and Therapies	6	0	3.47	1	1	0	0	0		5		1	1		0	0	0		0	4	0		Iran	2	2	6	3	1	Impact factor from resurchify.	2	1	1	0	0	0	0	0	This study is supported by a grant from Guilan University of Medical Sciences vice- chancellor for research and technology.	0		NA	2	1	0	0	4
10037B	Taleb 2021	The effect of the Verbascum Thapsus on episiotomy wound healing in nulliparous women: a randomized controlled trial	BMC Complementary Medicine and Therapies	6	0	3.47	1	1	0	0	0		5		1	1		0	0	0		0	2	0		Iran	2	2	3	2	NR	NA	2	1	0	0	0	0	0	1	he study was financially supported and granted by Shahid Beheshti University of Medical Sciences; Grant No. IR. SBMU2.REC.1394.78.	0		NA	2	1	0	0	2
10038A	Ali 2021	Assessing migraine patients with multifocal pupillographic objective perimetry	BMC Neurology	6	0	2.474	1	1	1	0	0		5		1	1		0	0	0		0	5	0		Australia	0	3	3	2	1	NA	2	1	0	1	0	0	0	0	This work was supported by the Australian Research Council through the ARC Centre of Excellence in Vision Science (CE0561903).	1	The funding body had no part in the design of the study, data collection, analysis, or interpretation of data, or in writing the manuscript.	NA	2	1	1	0	3
10038B	Connolly 2021	Home-based light therapy for fatigue following acquired brain injury: a pilot randomized controlled trial	BMC Neurology	6	0	2.474	1	1	1	0	0		5		1	1		0	0	0		0	6	3		Australia	0	2	2	2	NR	NR	2	1	0	1	0	1	0	0	The author(s) disclosed receipt of the following financial support for the research, authorship and/or publication of this article: This work was supported by funding from The Summer Foundation ($5,000 award); Epworth HealthCare Seeding Research Grant ($10,000), both utilized for costs associated with installation of the study lighting; and a National Health and Research Council Early Career Fell…	1	both utilized for costs associated with installation of the study lighting;	NA	2	1	1	0	4
10039A	Kang 2021	Sequential non-invasive following short-term invasive mechanical ventilation in the treatment of tuberculosis with respiratory failure: a randomized controlled study	BMC Pulmonary Medicine	6	0	3.317	1	1	1	0	0		5		1	1		0	0	0		0	7	0		China	1	2	3	3	1	NA	2	0	0	0	0	0	0	0	None.			NA	2	1	0	0	7
10039B	Momeni 2021	The effect of atorvastatin on inflammatory markers in sulfur mustard gas induced bronchitis: a randomized double-blinded, placebo-control clinical trial	BMC Pulmonary Medicine	6	0	3.317	1	1	1	0	0		5		1	1		0	0	0		0	5	0		Iran	2	1	3	2	1	NA	2	1	1	0	0	0	0	0	Vice-chancellor of Research at Shiraz University of Medical Sciences, Iran (grant No. 7108 and 7574),	1	Vice-chancellor of Research at Shiraz University of Medical Sciences, Iran (grant No. 7108 and 7574), did not have any role in the design, analysis, interpretation of data or in writing the manuscript.	NA	2	1	0	0	5
10040A	Ihnát 2021	A randomized clinical trial of technical modifications of appendix stump closure during laparoscopic appendectomy for uncomplicated acute appendicitis	BMC Surgery	6	0	2.102	0	1	0	0	0		5		1	1		0	0	0		0	6	0		Czech Republic	0	3	7	6	NC	NA	2	1	0	1	0	0	0	0	Supported by Ministry of Health, Czech Republic-conceptual development of research organization (FNOs/2019).	0		NA	2	1	0	0	6
10040B	A-Lai 2021	Safety profile of preoperative administration of low-molecular-weight heparin on minimally invasive lung cancer surgery: a randomized controlled trial	BMC Surgery	6	0	2.102	0	1	0	0	0		5		1	1		0	0	0			8	0		China	1	2	4	2	1	NA	2	1	0	1	0	0	0	0	This work was supported by National Natural Science Foundation of China (No. 81672291, 31071210) (to Yi-Dan Lin).	1	The above funder had no further role in the study design and collection, analysis and interpretation of data, writing of the manuscript, or the decision to submit this manuscript for publication.	NA	2	1	0	0	8
10041A	Ziyenda 2021	Enhancing nutrition knowledge and dietary diversity among rural pregnant women in Malawi: a randomized controlled trial	BMC Pregnancy and Childbirth	6	0	3.007	0	1	0	0	0		5		1	1		0	0	0		0	7	1		Malawi	3	3	3	2	NR	NA	2	1	0	1	0	1	0	1	This project was funded by the University of Oslo, The Global Health and Vaccination Program (GLOBVAC) of the Research Council of Norway and by the Throne Holst Foundation.	0		NA	2	1	0	0	7
10041B	Zhang 2021	Optimum dose of spinal ropivacaine with or without single intravenous bolus of S-ketamine during elective cesarean delivery: a randomized, double-blind, sequential dose-finding study	BMC Pregnancy and Childbirth	6	0	3.007	0	1	0	0	0		5		1	1		0	0	0		0	7	0		China	1	2	5	2	1	NA	2	1	1	0	0	0	0	1	Chinese Academy of Medical Sciences Research Unit (No. 2019RU056), Shanghai Jiao Tong University; CAMS Innovation Fund for Medical Sciences (CIFMS) (No. 2019-I2M-5-064).	1	The role of both fundings are in editing the manuscript and article-processing charge.	NA	2	1	0	0	7
10042A	He 2021	Effects of irrigation fluid temperature during flexible ureteroscopic holmium laser lithotripsy on postoperative fever and shivering: a randomized controlled trial	BMC Urology	6	0	2.264	1	1	1	0	0		5		1	1		0	0	0		0	14	0		China	1	3	3	2	NR	NA	2	1	0	1	0	0	0	0	This work was supported by the Scientific Research Project of the Health Commission of Sichuan Province (No. 16PJ525).	0		NA	2	1	0	0	14
10042B	Babar 2021	High dose versus low dose standardized cranberry proanthocyanidin extract for the prevention of recurrent urinary tract infection in healthy women: a double-blind randomized controlled trial	BMC Urology	6	0	2.264	1	1	1	0	0		5		1	1		0	0	0		0	9	0		Canada	0	2	6	2	NR	NA	2	1	0	1	1	0	0	0	This research project was funded by the Ministry of Agriculture, Fisheries and Food of Quebec and Nutra Canada (now part of Diana Food Canada).	1	The funders had no role in the design and conduct of this clinical trial nor the collection, management, analysis, and interpretation of data. Diana Food scientists did have a role in the approval of the manuscript and the decision to submit the manuscript for publication. Diana Food Canada manufactured and donated the cranberry capsules used in this study.	NA	2	1	1	0	7
10043A	Dório 2021	Efficacy of platelet-rich plasma and plasma for symptomatic treatment of knee osteoarthritis: a double-blinded placebo-controlled randomized clinical trial	BMC Musculoskeletal Disorders	6	0	2.355	1	1	1	0	0		5		1	1		0	0	0		0	6	0		Brazil	1	2	2	2	NR	NA	2	0	0	0	0	0	0	0	There was no funding for this study. The laboratory RDO donated the necessary material used for injections and PRP preparation.			NA	2	1	0	0	6
10043B	Bäck 2021	Return to work after subacromial decompression, diagnostic arthroscopy, or exercise therapy for shoulder impingement: a randomised, placebo-surgery controlled FIMPACT clinical trial with five-year follow-up	BMC Musculoskeletal Disorders	6	0	2.355	1	1	1	0	0		5		1	1		0	0	0		0	6	0		Finland	0	1	2	2	1	NA	2	1	0	1	0	1	0	0	The FIMPACT trial was supported by the Sigrid Juselius Foundation and the State funding for university-level health research (Tampere and Helsinki University Hospitals).	1	The funders of the study had no role in study design, data collection, data analysis, data interpretation, or writing of the report. Sponsors had no access to the data and did not perform any of the study analysis. The corresponding author had full access to all the data in the study and had final responsibility for the decision to submit for publication.	NA	2	1	1	0	5
10044A	Fagerlin 2021	Head to head randomized trial of two decision aids for prostate cancer	BMC Medical Informatics and Decision Making	6	0	2.796	0	1	0	0	1	Health Information Technology	5		1	1		0	0	0		0	14	0		USA	0	2	4	2	2	NA	2	1	0	1	0	1	0	0	Financial support for this study was provided by an IIR Merit Award from U.S. Department of Veterans Affairs (IIR 05-283) to Dr. Fagerlin. The funding agency had no role in the conduct or reporting of the study. The decision aids used in the study were provided free of charge by the producers of the tools (Michigan Cancer Consortium provided the simple DA and the American Cancer Society provided …	1	The funding agency had no role in the conduct or reporting of the study. However, neither organization had any input in the design or implementation of the study. In fact, all funding agreements ensured the authors' independence in designing the study, interpreting the data, and publishing the report.	NA	2	1	0	0	14
10044B	Rouzfarakh 2021	The effect of rehabilitation education through social media on the quality of life in burn patients: a randomized, controlled, clinical trial	BMC Medical Informatics and Decision Making	6	0	2.796	0	1	0	0	1	Health Information Technology	5		1	1		0	0	0		0	5	0		Iran	2	2	6	2	1	NA	2	0	0	0	0	0	0	0	No funding.			NA	2	1	0	0	5
10045A	Ali 2021	Effect of a maternal counselling intervention delivered by community health workers on child nutrition: secondary analysis of a cluster randomised controlled trial in India	BMC Public Health	2	0		0	0	1	1	0		5		1	1		0	0	0		0	4	0		Sweden	0	3	5	2	1		2	1	0	0	0	1	0	0	The trial was funded by the Wellcome Trust/DBT India Alliance through a Senior Fellowship Award	1	The Funder had no role in the study design, data collection, analysis, interpretation of the data, writing and reviewing the manuscript and the decision to submit the manuscript for publication. Open Access funding provided by Karolinska Institute.		2	1	1	0	3
10045B	Farmer 2021	Digital messaging to support control for type 2 diabetes (StAR2D): a multicentre randomised controlled trial	BMC Public Health	2	0		0	0	1	1	0		5		1	1		0	0	0		0	19	0		UK	0	2	5	2	1		2	1	1	1	0	0	0	0	The trial was funded by the UK Medical Research Council (MR/M016498/1)) with the South African Medical Research Council under the Global Alliance for Chronic Disease Diabetes Programme. The trial sponsor was the Joint Research Office, University of Oxford, UK.	1	The funder had no role in the design, execution, analyses, interpretation of the data, or decision to submit results.		2	1	0	0	19
10046A	Ching Ng 2021	The effect of a single session of 30-min mindful breathing in reducing fatigue among patients with haematological cancer - a randomised controlled trial	BMC Palliative Care	2	0		0	1	1	1	0		5		0	1		0	0	0		0	10	0		Malaysia	1	2	7	2	NR		2	1	1	0	0	0	0	0	This study was fully supported by the UNIMAS Cross Discipline Research Grant with the grant number F05/CDRG/1844/2019. Open Access funding provided by Universiti Malaysia Sarawak.	0			2	1	0	0	10
10046B	Lawlor 2021	Melatonin to prevent delirium in patients with advanced cancer: a double blind, parallel, randomized, controlled, feasibility trial	BMC Palliative Care	2	0		0	1	1	1	0		5		0	1		0	0	0		0	11	0		Canada	0	2	2	2	NR		2	1	1	0	0	0	0	0	Funding for this study has been provided partly by a Developmental Research Award from the Department of Medicine, The Ottawa Hospital, Ottawa and partly by the Division of Palliative Care, Department of Medicine, University of Ottawa, Ottawa, ON, Canada.	1	Neither of the funding sources were directly involved in the design of the study, collection, analysis and interpretation of data, nor in the writing of the manuscript.		2	1	0	0	11
10047A	Lortye 2021	Treating posttraumatic stress disorder in substance use disorder patients with co-occurring posttraumatic stress disorder: study protocol for a randomized controlled trial to compare the effectiveness of different types and timings of treatment	BMC Psychiatry	2	0		1	1	1	0	0		5		1	1		0	0	0		0	6	0		Netherlands	0	2	1	3	1		2	1	0	0	0	0	0	0	The Dutch 'Stichting tot steun VCVGZ' assigned an investment subsidy to Prof. dr. Arnoud Arntz at the University of Amsterdam.	1	The funding source had no role in the design of the study and has no authority over the conduct of the study; collection, analysis, and interpretation of the data; preparation, review or approval of the manuscript; or the decision to submit the manuscript for publication.		1	1	0	0	6
10047B	Takahashi 2021	Efficacy and safety of fixed doses of intranasal Esketamine as an add-on therapy to Oral antidepressants in Japanese patients with treatment-resistant depression: a phase 2b randomized clinical study	BMC Psychiatry	2	0		1	1	1	0	0		5		1	1		0	0	0		0	6	0		Japan	0	1	3	2	1		2	1	0	0	1	0	0	0	This study was funded by Janssen Pharmaceutical K. K, Tokyo, Japan. Writing support of this manuscript was funded by Janssen Pharmaceutical K. K, Tokyo, Japan.	0			2	0	1	0
10048A	Kourtellidou 2021	Oral sodium bicarbonate in people on haemodialysis: a randomised controlled trial	BMC Nephrology	6	0	2.388	1	1	1	0	0		5		1	1		0	0	0		0	3	0		UK	0	2	3	2	2	NA	2	1	1	1	0	1	0	0	This study was funded by a research fellowship and project grant awarded by Imperial Health Charity and the NIHR Imperial Biomedical Research Centre (BRC). Infrastructure support for this research was provided by NIHR Imperial Biomedical Research Centre (BRC).	1	The funding bodies were not involved in the design of the study or the collection, analysis and interpretation of data, nor in the writing of the manuscript.	NA	2	1	1	0	2
10048B	Dingwall 2021	Effectiveness of Wellbeing Intervention for Chronic Kidney Disease (WICKD): results of a randomised controlled trial	BMC Nephrology	6	0	2.388	1	1	1	0	0		5		1	1		0	0	0		0	11	0		Australia	0	2	4	1	NC	NA	2	1	0	1	0	0	0	0	This project is supported by a National Health and Medical Research Council (NHMRC) project grant (GNT# 1098311). JH was supported by NHMRC Fellowship (GNT# 1092576).	1	The funding source had no input into the design of the study or the preparation of this manuscript and the views expressed in this publication are those of the authors and do not reflect the views of NHMRC.	NA	2	1	1	0	8
10049A	Ruangkit 2021	Vitamin D status in full-term exclusively breastfed infants versus full-term breastfed infants receiving vitamin D supplementation in Thailand: a randomized controlled trial	BMC Pediatrics	6	0	2.125	1	1	1	0	0		5		1	1		0	0	0		0	6	0		Thailand	1	2	2	2	NR	NA	2	1	1	0	0	1	0	0	This study was supported by the Ramathibodi Hospital research fund (RF_62054) and the Thai Breastfeeding Center Foundation research fund.	0		NA	2	1	0	0	6
10049B	Adams 2021	Growth and tolerance of healthy, term infants fed lower protein extensively hydrolyzed or amino acid-based formula: double-blind, randomized, controlled trial	BMC Pediatrics	6	0	2.125	1	1	1	0	0		5		1	1		0	0	0		0	10	4		USA	0	2	5	2	1	NA	2	1	0	0	1	0	0	0	The study was funded by the study sponsor, Mead Johnson Nutrition.	0		NA	2	0	1	0
10050A	Holzhüter 2020	Nocebo effects by providing informed consent in shared decision making? Not necessarily: a randomized pilot-trial using an open-label placebo approach	BMC Medical Ethics	5	0	2.652	0	1	0	1	0		5		1	1		0	0	0		0	2	0		Germany	0	2	4	2	NR		2	0	0	0	0	0	0	0	We did not receive any funding for this study. Open Access funding enabled and organized by Projekt DEAL.				2	1	0	0	2
10050B	Tijdink 2019	The effects of industry funding and positive outcomes in the interpretation of clinical trial results: a randomized trial among Dutch psychiatrists	BMC Medical Ethics	5	0	2.355	0	1	0	1	0		5		1	1		0	0	0		0	4	0		Netherlands	0	2	3	3	1		2	0	0	0	0	0	0	0	There is no funding to declare.				2	1	0	0	4
10051A	Han 2021	Virtual reality-based neurological examination teaching tool(VRNET) versus standardized patient in teaching neurological examinations for the medical students: a randomized, single-blind study	BMC Medical Education	2	0		0	0	0	0	1	Education and Training	5		1	1		0	0	0		0	4	0		Republic of Korea	0	1	1	2	1		2	1	1	0	0	0	0	0	This study was supported by a faculty research grant from the Yonsei University College of Medicine (6-2018-0111)	1	The funding sources had no role in the design and conduct of the study.		2	1	0	0	4
10051B	Ulfa 2021	A comparison of team-based learning and lecture-based learning on clinical reasoning and classroom engagement: a cluster randomized controlled trial	BMC Medical Education	2	0		0	0	0	0	1	Education and Training	5		1	1		0	0	0		0	5	0		Japan	0	2	4	3	NR		2	1	0	1	0	0	0	0	This study was funded by the Japan Society for the Promotion of Science (JSPS) Core-to-Core Program, Asia-Africa Science Platforms (2018-2021, PI: Shigeko Horiuchi).	0			2	1	0	0	5
10052A	Zahedian-Nasab 2021	Effect of virtual reality exercises on balance and fall in elderly people with fall risk: a randomized controlled trial	BMC Geriatrics	2	0		1	0	1	1	0		5		1	1		0	0	0		0	4	0		Iran	2	6	2	3	NR		2	1	1	0	0	0	0	0	Shiraz University of Medical Sciences financially supporting this research (grant No. 97-01-08-18699).	0			2	1	0	0	4
10052B	Gitlin 2021	Effects of the tailored activity program (TAP) on dementia-related symptoms, health events and caregiver wellbeing: a randomized controlled trial	BMC Geriatrics	2	0		1	0	1	1	0		5		1	1		0	0	0		0	7	0		USA	0	2	6	2	NR		2	1	1	1	0	0	0	0	This study was supported by the National Institutes of Health grant R01AG041781. Dr. Lyketsos was supported by the Johns Hopkins ADRC (P50AG005146).	1	The content is solely the responsibility of the authors. The sponsor had no role in the design, methods, subject recruitment, data collection, analysis, or preparation of the paper.		2	1	1	0	5
10053A	Dessie 2021	Effect of a self-care educational intervention to improve self-care adherence among patients with chronic heart failure: a clustered randomized controlled trial in Northwest Ethiopia	BMC Cardiovascular Disorders		0		1	1	1	0	1	monitoring and computational modelling	5		1	1		0	0	0		0	16	0		Ethiopia	3	1	3	2	1		2	1	1	0	0	0	0	0	This project was funded by Debre Markos University, College of Health Science. The grant funded data collection activities; specifically, payments for data collectors and per diems for patients and supervisors. The funder had no role in study design, data collection and analysis, decision to publish, or preparation of the manuscript.	1	The funder had no role in study design, data collection and analysis, decision to publish, or preparation of the manuscript.		2	1	0	0	16
10053B	Gohari 2021	Study rationale and design of a study of EMPAgliflozin's effects in patients with type 2 diabetes mellitus and Coronary ARtery disease: the EMPA-CARD randomized controlled trial	BMC Cardiovascular Disorders	2	0		1	1	1	0	0		5		1	1		0	0	0		0	12	0		Iran	2	2	2	2	NR		2	1	1	0	1	0	0	0	The EMPA-CARD study is funded by Dr. Abidi Pharmaceutical Company® and Zanjan University of Medical Sciences (Grant Number: 1602001000).	0			2	1	0	0	12
10054A	Wallén 2021	Return on investment of internet delivered exposure therapy for irritable bowel syndrome: a randomized controlled trial	BMC Gastroenterology	6	0	3.067	1	1	1	0	0		5		1	1		0	0	0		0	8	0		Sweden	0	2	5	2	1	NA	2	1	1	1	0	0	0	0	Open access funding provided by Karolinska Institute. HW has been granted funding from Region Västra Götaland, Sweden. The funding covered his time spent during the research process.	0		NA	2	1	1	0	7
10054B	McCrone 2021	Cost effectiveness of therapist delivered cognitive behavioural therapy and web-based self-management in irritable bowel syndrome: the ACTIB randomised trial	BMC Gastroenterology	6	0	3.067	1	1	1	0	0		5		1	1		0	0	0		0	15	0		UK	0	2	3	2	NR	NA	2	1	0	1	0	0	0	0	The UK National Institute for Health Research funded the study.	1	The funding body played no role in the design of the study and collection, analysis, and interpretation of data and in writing the manuscript.	NA	2	1	1	0	8
10055A	Alipour 2021	Metformin as a new option in the medical management of breast fibroadenoma; a randomized clinical trial	BMC Endocrine Disorders	6	0	2.763	1	1	1	0	0		5		1	1		0	0	0		0	7	0		Iran	2	3	4	3	1	NA	2	1	1	0	0	0	0	0	The study was funded by an academic research grant from the Deputy of Research of Tehran University of Medical Sciences, Tehran, Iran (Proposal Code: 97-01-218-37716).	0		NA	2	1	0	0	7
10055B	Barati 2021	The effect of oat bran consumption on gestational diabetes: a randomized controlled clinical trial	BMC Endocrine Disorders	6	0	2.763	1	1	1	0	0		5		1	1		0	0	0		0	5	0		Iran	2	1	2	2	1	NA	2	1	1	0	0	0	0	0	This article was extracted from a MSc. Thesis written in the School of Nursing and Midwifery, Ahvaz Jundishapur University of Medical Sciences (AJUMS), Ahvaz, Iran, and sponsored by the Deputy of Research of AJUMS, Ahvaz, Iran.	1	This deputy has no role in design of the study, collection, analysis, and interpretation of the data and in writing the manuscript.	NA	2	1	0	0	5
10056A	Thu 2021	Combination antibiotic therapy versus monotherapy in the treatment of acute exacerbations of chronic obstructive pulmonary disease: an open-label randomized trial	BMC Infectious Diseases	5	0	3.090	1	1	1	0	0		5		1	1		0	0	0		0	5	0		Vietnam	2	2	1	2	1		2	2	0	0	0	0	0	0	Not applicable.				2	1	0	0	5
10056B	Iturriaga 2021	A cluster randomized trial of interferon ß-1a for the reduction of transmission of SARS-Cov-2: protocol for the Containing Coronavirus Disease 19 trial (ConCorD-19)	BMC Infectious Diseases	5	0	3.090	1	1	1	0	0		5		1	1		0	0	0		1	14	0		Chile	0	1	1	2	1		2	1	1	0	1	0	0	0	This project has been funded with funds from BHP Billiton. The study also gratefully acknowledges receiving donated product from Biogen (study drug). Contributions from Jessica Meyer were supported by the University of Rochester International Medicine Research Fellowship and David Hamilton Smith Pediatric Research Fellowship.	1	Funding organizations will not impact decisions on study design, collection, management, analysis, and interpretation of data, writing of the report, and the decision to submit the report for publication.		2	1	0	0	14
10057A	Tusa 2021	Randomized controlled study of the impact of a participatory patient care plan among primary care patients with common chronic diseases: a one-year follow-up study	BMC Health Services Research	6	0	2.655	0	0	0	1	0		5		1	1		0	0	0		0	5	0		Finland	0	2	2	2	1	NA	2	1	1	1	0	0	0	1	Primary Health Care Unit of Northern Savo Hospital District and Siilinjärvi Health Center have participated in funding of the present study. NT has received grants from the Kuopio University Hospital Research Foundation, the Finnish Medical Foundation, the Finnish Foundation for General Practice and the General Practitioners in Finland.	1	The funders did not take part in the study design, data collection and analysis or preparation and publishing of the manuscript.	NA	2	1	0	0	5
10057B	Mann 2021	Impact of an integrated community-based model of care for older people with complex conditions on hospital emergency presentations and admissions: a step-wedged cluster randomized trial	BMC Health Services Research	6	0	2.655	0	0	0	1	0		5		1	1		0	0	0		0	5	1		Autralia	0	1	2	2	NR	NA	2	1	0	1	0	1	0	0	This study received funding joint funding from Queensland Health and the North Queensland Primary Health Network.	0		NA	2	1	1	0	3
10058A	McIsaac 2021	A pragmatic randomized trial of a primary care antimicrobial stewardship intervention in Ontario, Canada	BMC Family Practice	5	0	2.497	0	1	0	1	0		5		1	1		0	0	0		0	14	0		Canada	0	1	2	2	1		2	1	0	0	0	0	0	1	This work was supported by the Innovation Fund of the Alternative Funding Plan for the Academic Health Sciences Centres of Ontario.	1	The funding body had no role in the design, data collection, analysis or interpretation.		2	1	0	0	14
10058B	Simula 2021	Patient education booklet to support evidence-based low back pain care in primary care - a cluster randomized controlled trial	BMC Family Practice	5	0	2.497	0	1	0	1	0		5		1	1		0	0	0		0	6	0		Finland	0	1	2	1	1		2	1	1	1	0	1	0	0	Short-term Doctoral Student Positions 2018-2021 (6 month each year) are funded by the University of Oulu Health and Biosciences Doctoral Program (ASS). Funding for the research assistant in Mikkeli was granted by ESSOTE (South Savo social and health care authority). State Research Funding was granted for research assistant costs in Rovaniemi. ASS has received grants from the Finnish Cultural Foun…	0			2	1	0	0	6
10059A	Sato-Boku 2021	Comparison of hemostatic effect and safety between epinephrine and tramazoline during nasotracheal intubation: a double-blind randomized trial	BMC Anesthesiology	5	0	2.217	0	1	0	0	0		5		1	1		0	0	0		0	11	0		Japan	0	3	10	4	1		2	2	0	0	0	0	0	0	The authors report no involvement in the research by the sponsor that could have influenced the outcome of this work.				2	1	0	0	11
10059B	Yoo 2021	The effect of an eye mask on midazolam requirement for sedation during spinal anesthesia: a randomized controlled trial	BMC Anesthesiology	5	0	2.217	0	1	0	0	0		5		1	1		0	0	0		0	5	0		South Korea	0	1	1	2	1		2	1	1	0	0	0	0	0	This study was supported by the Fund of Biomedical Research Institute, Jeonbuk National University Hospital.	0			2	1	0	0	5
10060A	Tsai 2016	The impact of a microsavings intervention on reducing violence against women engaged in sex work: a randomized controlled study	BMC International Health and Human Rights	5	0	2.693	0	0	0	0	0																						0		0	0	0	0	0	0					0	0	0	0
10060B					0		0	0	0	0	0																						0		0	0	0	0	0	0					0	0	0	0
20001A	Mugisa 2018	Single dose ceftriaxone and metronidazole versus multiple doses for antibiotic prophylaxis at elective caesarean section in Mulago hospital: A randomized clinical trial	AAS Open Research	5	2	not available	1	1	0	0	0		4		1	1		1	1	0		0	3	0		Uganda	3	1	0	2	NR		2	1	0	0	1	0	1	0	Wide Spectrum Enterprise Uganda who provided the ceftriaxone for the study, and trainee Imelda Namagembe who supervised Mugisa Gideon during the writing, and conduct of this research up working on the manuscript is supported buy DELTAS Africa Initiative THRiVE-2 [DEL-15-011].	1	The funders had no role in study design, data collection and analysis, decision to publish, or preparation of the manuscript.		2	1	0	0	3
20002A	Gallagher 2020	Ketamine as an adjunctive therapy for major depression - a randomised controlled pragmatic pilot trial (Karma-Dep Trial)	HRB Open Research	5	2	Not available	1	1	0	0	0		4		1	1		1	1	0		0	6	0		Ireland	0	1	0	1	NR		2	1	1	1	0	0	0	0	Health Research Board Ireland [DIFA-2018-013] This trial was partly funded by the Dr Henry Hutchinson Stewart Scholarship in Psychiatry which was awarded by Trinity College Dublin to Dr Bronagh Gallagher in 2017.	1	The funders had no role in study design, data collection and analysis, decision to publish, or preparation of the manuscript.		2	1	1	0	5
20002B	O'Neill 2021	ReStOre@Home: Feasibility study of a virtually delivered 12-week multidisciplinary rehabilitation programme for survivors of upper gastrointestinal (UGI) cancer - study protocol	HRB Open Research	5	2	Not available	1	1	0	0	0		4		1	1		1	1	0		1	13	0		Ireland	0	2	1	2	NR		2	1	0	1	0	0	0	0	Health Research Board Ireland [DIFA-FA-2018-009]	1	The funders had no role in study design, data collection and analysis, decision to publish, or preparation of the manuscript.		2	1	0	0	13
20003A	Larkin 2021	Accuracy of emergency physicians' self-estimates of CT scan utilization and its potential effect on an audit and feedback intervention: a randomized trial	Implementation Science Communications	5	2	5.531	0	1	0	1	0		5		1	1		0	1	0		0	5	0		USA	0	2	2	2	1	IF by academic accelerator	2	0	0	0	0	0	0	0	None				2	1	0	0	5
20003B	Pérez 2020	Implementation fidelity and acceptability of an intervention to improve vaccination uptake and child health in rural India: a mixed methods evaluation of a pilot cluster randomized controlled trial	Implementation Science Communications	5	2	5.531	0	1	0	1	0		5		1	1		0	1	0		0	8	0		Canada	0	2	2	2	1	IF by academic accelerator	2	1	0	0	0	0	1	0	IC-IMPACTS (the India-Canada Centre for Innovative Multidisciplinary Partnerships to Accelerate Community Transformation and Sustainability) provided funding for this study in the form of doctoral scholarships for MCP.	1	The funder had no role in study design, data collection and analysis, decision to publish, or preparation of the manuscript.		2	1	0	0	8
20004A	Kia 2021	Effects of nanomicelle curcumin capsules on prevention and treatment of oral mucosits in patients under chemotherapy with or without head and neck radiotherapy: a randomized clinical trial	BMC Complementary Medicine and Therapies	5	2	3.659	1	1	0	0	0		5		1	1		0	0	0		0	4	0		Iran	2	2	6	3	1		2	1	1	0	0	0	0	0	This study is supported by a grant from Guilan University of Medical Sciences vice- chancellor for research and technology.	0			2	1	0	0	4
20004B	Zhong 2021	Electro-acupuncture for central obesity: randomized, patient-assessor blinded, sham-controlled clinical trial protocol	BMC Complementary Medicine and Therapies	5	2	3.659	1	1	0	0	0		5		1	1		0	0	0		0	8	0		China	1	2	4	4	1		2	1	0	1	0	0	0	0	This research was financially supported by Health and Medical Research Fund (HMRF) under Food and Health Bureau Research Project (Ref. No.:15163331).	1	The funding organization has no role in designing and analyzing the study.		2	1	0	0	8
20005A	Gan 2020	Clinical pathology clerkships contribute greatly to pathology education and residents recruitment: a randomized and prospective study from China	MedEdPublish	5	0	Not available	0	0	0	1	0		6	Association for Medical Education in Europe (AMEE)	0	1		1	1	0		0	9	0		China	1	1	0	5	NR		2	1	1	1	0	0	0	0	The work was funded by the Education and Teaching Research Project of Guangdong Medical University under grant numbers 2JY17035; the Higher Education Teaching Reform Project of Guangdong Province under grant numbers 2018270.	0			2	1	0	0	9
20005B	Lours 2018	Crossover trial of an audience response system application for smartphone in undergraduate medical students	MedEdExpress	5	0	Not available	0	0	0	1	0		6	AMEE	0	1		1	1	0		0	2	0		France	0	1	0	4	NR		2	0	0	0	0	0	0	0	This article has not had any External Funding				2	1	0	0	22
20006A	Duvnjak 2020	Intra-arterial lidocaine administration during uterine fibroid embolization to reduce the immediate postoperative pain: a prospective randomized study	CVIR Endovascular	5	2	2.740	0	1	0	0	0		1		1	2		0	1	0		0	2	0		Denmark	0	1	1	2	NR		2	0	0	0	0	0	0	0	This study was not supported by any funding.				2	1	1	0	1
20006B	Yadavali 2019	Randomised trial of two embolic agents for uterine artery embolisation for fibroids: Gelfoam versus Embospheres (RAGE trial)	CVIR Endovascular	5	2	2.740	0	1	0	0	0		1		1	2		0	1	0		0	9	0		UK	0	1	1	2	NR		2	1	0	0	0	1	0	0	The study was funded by a research grant from the British Society of Interventional Radiology.	0			2	1	0	0	9
20007A	Lewis 2021	Safe and effective delivery of supplemental iron to healthy older adults: The double-blind, randomized, placebo-controlled trial protocol of the Safe Iron Study	Gates Open Research	5	2	2.28	1	1	0	0	0		4		1	1		1	1	0		0	8	0		USA	0	2	1	3	NR		2	1	0	1	0	1	0	0	This study is supported by the Bill & Melinda Gates Foundation [OPP1139998]. EDL is supported by a Canadian Institutes of Health Research Postdoctoral Fellowship.	1	The funders had no role in study design, data collection and analysis, decision to publish, or preparation of the manuscript.		2	1	0	0	8
20007B	Heffron 2018	Pre-exposure prophylaxis for HIV-negative persons with partners living with HIV: uptake, use, and effectiveness in an open-label demonstration project in East Africa	Gates Open Research	5	2	2.28	1	1	0	0	0		4		1	1		1	1	0		0	24	0		USA	0	2	1	2	NR		2	1	0	1	0	1	0	0	Bill and Melinda Gates Foundation [OPP1056051], National Institute of Mental Health of the US National Institutes of Health [R01MH095507] and the United States Agency for International Development [AID-OAA-A-12-00023]. This work was also supported by NIAID, NCI, NIMH, NIDA, NICHD, NHLBI, NIA, NIGMS, NIDDK of the National Institutes of Health [AI027757]. This work is made possible by the generous …	1	The funders had no role in study design, data collection and analysis, decision to publish, or preparation of the manuscript.		2	1	0	0	24
20008A	van der Sluijs 2020	The impact of the Trauma Triage App on pre-hospital trauma triage: design and protocol of the stepped-wedge, cluster-randomized TESLA trial	Diagnostic and Prognostic Research	5	2	Not available	0	1	0	0	0		5		1	1		0	1	0		0	13	0		Netherlands	0	2	1	2	NR		2	1	0	1	0	0	0	0	This study is financially supported by The Netherlands Organization for Health Research and Development, Effectiveness Program (ZonMw [https://www.zonmw.nl/en/], dossier number 80-84300-98-18555). The TESLA-trial is an investigator-initiated trial.	1	The TESLA-trial is an investigator-initiated trial. The funding body has no role in the design of the study, collection, analysis, and interpretation of data and neither in writing the manuscript.		2	1	0	0	13
20008B	Yang 2019	Do we know enough about the effect of low-dose computed tomography screening for lung cancer on survival to act? A systematic review, meta-analysis and network meta-analysis of randomised controlled trials	Diagnostic and Prognostic Research	5	2	Not available	0	1	0	0	0		5		1	1		0	1	7		0	9	0		UK	0	2	2	3	NR		2	1	0	1	0	0	0	0	UK NIHR Health Technology Assessment Programme (14/151/07).	1	The funder organised comments on the protocol and the final health technology assessment report on which this article was based. The research team were free to accept or refute the comments received. Records of these comments and the research team's responses are available on request. The funder had no direct role in the design of the study and collection, analysis, and interpretation of data and…		2	0	1	0
20009A	Teoh 2019	The challenges of gout flare reporting: mapping flares during a randomized controlled trial	BMC Rheumatology	5	2	2.300	1	1	1	0	0		5		1	1		0	0	0		0	6	0		New Zealand	0	2	4	2	1		2	1	1	1	1	0	0	0	This analysis of clinical trial data was funded by a University of Auckland Summer Scholarship. The original clinical trial was funded by LactoPharma (a joint venture between Fonterra Ltd., Fonterra R&D Ltd. and Auckland UniServices Ltd) and the New Zealand Government Foundation for Research Science and Technology.	1	LactoPharma played no role in in the design of the study and collection, analysis, and interpretation of data and in writing the manuscript.		2	1	1	0	4
20009B	Huang 2021	Causal relationship between educational attainment and the risk of rheumatoid arthritis: a Mendelian randomization study	BMC Rheumatology	5	2	2.300	1	1	1	0	0		5		1	1		0	0	0		0	6	0		China	1	2	3	3	NR		2	1	1	1	0	0	0	0	This study was supported by Science and Technology Planning Project of Guangdong Province (2017B020227005). Science and Technology Planning Project of Guangdong Province (2019A141401002), Young Teacher Training Project of Sun Yat-sen University (20ykpy69).	0			2	1	0	0	6
20010A	Arribas 2021	WOMAN-PharmacoTXA trial: Study protocol for a randomised controlled trial to assess the pharmacokinetics and pharmacodynamics of intramuscular, intravenous and oral administration of tranexamic acid in women giving birth by caesarean section	Wellcome Open Research	5	2	2.73	1	1	0	0	0		6	Wellcome	1	1		1	1	0		0	10	0		UK	0	1	0	2	NR		2	1	0	0	0	1	0	0	This trial is funded by the Wellcome Trust [208870] and the Bill & Melinda Gates Foundation [OPP1176150].	1	The funders had no role in study design, data collection and analysis, decision to publish, or preparation of the manuscript.		2	1	0	0	10
20010B	Lazo-Porras 2020	Foot thermometry with mHeath-based supplementation to prevent diabetic foot ulcers: A randomized controlled trial	Wellcome Open Research	5	2	2.73	1	1	0	0	0		6	Wellcome	1	1		1	1	0		0	12	0		Peru	1	2	1	3	NR		2	1	1	1	0	1	1	0	AB-O was funded by the Wellcome Trust as a Research Training Fellow in Public Health and Tropical Medicine [103994]. This project is funded by the Fogarty International Center, National Institutes of Health [R21TW009982], under the Global Alliance for Chronic Diseases (GACD) Diabetes Program. JJM currently receives or has received during the planning and conduction of this study further support f…	1	The funders had no role in study design, data collection and analysis, decision to publish, or preparation of the manuscript.		2	1	1	0	11
20011A	Gerald 2021	Randomized trial of the feasibility of ED-initiated school-based asthma medication supervision (ED-SAMS)	Pilot and Feasibility Studies	6	2	1.55	0	1	0	0	1	Methodology	5		1	1		0	1	0		0	9	0		USA	0	1	1	2	NR	Impact factor from resurchify	2	1	0	1	0	0	0	1	Funding for the project was provided by the National Heart, Lung and Blood Institute R34HL137851 and HSRA MCH. PECARN is supported by the Health Resources and Services Administration (HRSA) of the U.S. Department of Health and Human Services (HHS), in the Maternal and Child Health Bureau (MCHB), under the Emergency Medical Services for Children (EMSC) program through the following cooperative agr…	0		NA	2	1	0	0	9
20011B	Hatch 2021	Video-delivered emotion-focused mindfulness therapy for late- life anxiety: study protocol for a feasibility randomized controlled trial	Pilot and Feasibility Studies	6	2	1.55	0	1	0	0	1	Methodology	5		1	1		0	1	0		0	4	0		Canada	0	2	2	2	NC	NA	2	1	1	0	0	0	0	0	This trial is self-funded by SH for PhD study.	0		NA	2	0	1	1
20012A	Fawcett 2021	Effect of a dietary and exercise intervention in women with overweight and obesity undergoing fertility treatments: protocol for a randomized controlled trial	BMC Nutrition	6	2	1.60	0	1	1	0	0		5		1	1		0	0	0		0	6	0		USA	0	2	3	2	NR	Impact factor from resurchify	2	1	0	1	0	0	0	0	This work is supported by USDA ARS 6026-51000-010-New-S3. AA, CS and EB are partially supported by NIH R01DK107516. The content is solely the responsibility of the authors and may not represent the official views of the NIH.	1	The funder/sponsor did not and will not participate in the work beyond providing funding (i.e., no participation in the conceptualization, design, or results reporting).	NA	2	1	0	0	6
20012B	Bilan 2021	Does synbiotic supplementation affect the quality of life in children with cystic fibrosis? A pilot randomized controlled clinical trial	BMC Nutrition	6	2	1.60	0	1	1	0	0		5		1	1		0	0	0		0	5	0		Iran	2	2	3	2	1	Impact factor from resurchify	2	1	1	0	0	0	0	0	This study was funded by the Pediatric Health Research Center, Tabriz University of medical sciences, Tabriz, Iran	1	The funder had no role in the study design, data collection, and analysis, decision to publish, or preparation of the manuscript.	NA	2	1	0	0	5
20013A	Nikniaz 2021	The interaction effect of aerobic exercise and vitamin D supplementation on inflammatory factors, anti-inflammatory proteins, and lung function in male smokers: a randomized controlled trial	BMC Sports Science, Medicine and Rehabilitation	6	2	1.934	0	1	0	0	0		5		1	1		0	0	0		0	6	0		Iran	2	3	6	3	1	NA	2	0	0	0	0	0	0	0	This research received no specific grant from any funding agency.			NA	2	1	0	0	6
20013B	Hasani 2021	LOAD-intensity and time-under-tension of exercises for men who have Achilles tendinopathy (the LOADIT trial): a randomised feasibility trial	BMC Sports Science, Medicine and Rehabilitation	6	2	1.934	0	1	0	0	0		5		1	1		0	0	0		0	6	0		Australia	0	2	3	3	1	NA	2	1	0	0	0	1	0	0	This research was funded by a grant from the International Mechanical Diagnosis and Therapy Research Foundation (IMDTRF).	1	Funding source did not play a role in any aspects relating to the study design, data collection, data analysis and management, interpretation of data, writing of the report, or publication and dissemination of study findings.	NA	2	1	1	0	4
20014A	Andreeva 2020	Bulgarian consumers' objective understanding of front-of-package nutrition labels: a comparative, randomized study	Archives of Public Health	6	2	2.589	0	0	1	1	0		5		1	1		0	1	0		0	9	0		France	0	1	1	2	NR	NA	2	1	1	1	0	0	0	0	The study received funding from the French Agency for Public Health (Santé Publique France) and Curtin University, Australia.	0		NA	2	1	0	0	9
20014B	Afshariani 2019	The influence of ergonomic breastfeeding training on some health parameters in infants and mothers: a randomized controlled trial	Archives of Public Health	6	2	2.589	0	0	1	1	0		5		1	1		0	1	0		0	3	0		Iran	2	1	1	2	NR	NA	2	1	1	0	0	0	0	0	This study was supported by Deputy of Research and Technology of Shiraz University of Medical Sciences, Shiraz, Iran.	0		NA	2	1	0	0	3
20015A	Ge 2021	Effect of perioperative use of parecoxib on chronic post-surgical pain in elderly patients after hepatectomy: a prospective randomized controlled study	BMC Pharmacology and Toxicology	6	2	2.483	1	1	0	0	0		5		1	1		0	0	0		0	5	0		China	1	2	3	2	NC	NA	2	1	1	1	0	0	0	0	The study was funded by the Shanghai Science and Technology Commission medical guidance science and technology support project (17411962700) and Youth Fund by Zhongshan Hospital affiliated to Fudan University (2020ZSQN42).	1	Zhongshan Hospital provided relevant clinical data for this study. The Shanghai Science and Technology Commission played no role in the design of the study and collection, analysis, and interpretation of data and in writing the manuscript	NA	2	1	0	0	5
20015B	Mayel 2020	Intravenous calcium Gluconate alleviates Lead-induced abdominal pain, a randomized clinical trial	BMC Pharmacology and Toxicology	6	2	2.483	1	1	0	0	0		5		1	1		0	0	0		0	6	0		Iran	2	1	2	3	1	NA	2	1	1	0	0	0	0	0	Kerman University of Medical Sciences fund this study	1	Kerman University of Medical Sciences fund this study with no role in the design of the trial and collection, analysis, and interpretation of data and in writing the manuscript.	NA	2	1	1	0	5
20016A	Munjupong 2020	Effect of supraneural transforaminal epidural steroid injection combined with caudal epidural steroid injection with catheter in chronic radicular pain management: Double blinded randomized controlled trial.	F1000Research	6	2	2.30	1	1	0	0	0		4		1	1		1	1	0		0	2	0		Thailand	1	2	1	4	NR	Impact factor from resurchify	2	1	1	0	0	0	0	0	This work was supported by Pharamongkutklao Hospital and College of Medicine, Bangkok, Thailand.	1	The funders had no role in study design, data collection and analysis, decision to publish, or preparation of the manuscript.	NA	2	1	0	0	2
20016B	Pasutharnchat 2020	Analgesic efficacy of nefopam for cancer pain: a randomized controlled study	F1000Research	6	2	2.30	1	1	0	0	0		4		1	1		1	1	0		0	3	0		Thailand	1	1	0	2	NR	NA	2	1	1	0	0	0	0	0	This work was supported by the Faculty of Medicine, Ramathibodi Hospital, Mahidol University (grant number, RF_61067).	1	The funders had no role in study design, data collection and analysis, decision to publish, or preparation of the manuscript.	NA	2	1	0	0	3
20017A	Tittley 2020	Should ice application be replaced with neurocryostimulation for the treatment of acute lateral ankle sprains? A randomized clinical trial	Journal of Foot and Ankle Research	6	2	2.303	0	1	1	1	0		5		1	1		0	1	0		0	3	0		Canada	0	3	3	2	1	NA	2	1	1	1	1	0	0	0	The project was funded by grants from Cryofos Medical GmbH, Atlas Medic, and the authors' research centre (Center for Interdisciplinary Research in Rehabilitation and Social Integration). A scholarship was awarded to JT by the Ordre Professionnel de la Physiothérapie du Québec. JSR was supported by a salary award from the Canadian Institutes of Health Research.	0		NA	2	0	1	0
20017B	Manning 2019	Spray on skin for diabetic foot ulcers: an open label randomised controlled trial	Journal of Foot and Ankle Research	6	2	2.303	0	1	1	1	0		5		1	1		0	1	0		0	13	1		Australia	0	1	1	2	NR	NA	2	1	0	1	0	0	0	0	The WA Department of Health is the main funder of this trial, through the 2017 Research Translation Project Grants (Round 11).	0		NA	2	1	1	0	12
20018A	Sweity 2021	Preoperative incentive spirometry for preventing postoperative pulmonary complications in patients undergoing coronary artery bypass graft surgery: a prospective, randomized controlled trial	Journal of Cardiothoracic Surgery	6	2	1.637	1	1	0	0	0		5		1	1		0	1	0		0	4	0		Palestine	2	1	2	2	1	NA	2	1	1	0	0	0	0	0	No funding was available; the study was self-financed by the principal author.	0		NA	2	1	0	0	4
20018B	Javaherforooshzadeh 2021	The effect of N-acetyl cysteine injection on renal function after coronary artery bypass graft surgery: a randomized double blind clinical trial	Journal of Cardiothoracic Surgery	6	2	1.637	1	1	0	0	0		5		1	1		0	1	0		0	5	0		Iran	2	1	1	2	NR	NA	2	1	1	0	0	0	0	0	Financial support for this study was provided by Ahvaz Jundishapur University of Medical Sciences.	0		NA	2	1	0	0	5
20019A	Minian 2021	The effectiveness of generic emails versus a remote knowledge broker to integrate mood management into a smoking cessation programme in team-based primary care: a cluster randomised trial	Implementation Science	6	2	7.327	0	1	1	1	0		5		1	1		0	1	0		0	11	0		Canada	0	1	2	2	1	NA	2	1	0	1	0	0	0	0	This study was funded by the Canadian Institutes of Health Research (CIHR) Knowledge Translation Operating grant (No. 355746).	1	The funder had no role in the design of the study; collection, analysis or interpretation of data; preparation of this manuscript; or decision to submit for publication.	NA	2	1	1	0	8
20019B	Chinman 2021	Implementation of peer specialist services in VA primary care: a cluster randomized trial on the impact of external facilitation	Implementation Science	6	2	7.327	0	1	1	1	0		5		1	1		0	1	0		0	11	1		USA	0	3	3	2	NR	NA	2	1	0	1	0	0	0	0	All the authors are funded by a grant from the Department of Veterans Affairs (QUERI): QUERI for Team-Based Behavioral Health (1IP1HX001979-01): Evaluation of Peer Specialists on VA PACTs.	0		NA	2	1	0	0	11
20020A	Shemirani 2021	Effects of modified-Paleo and moderate-carbohydrate diets on body composition, serum levels of hepatokines and adipocytokines, and flow cytometric analysis of endothelial microparticles in adults with metabolic syndrome: a study protocol for a randomized clinical trial	Trials	6	2	2.279	0	1	0	0	1	Methodology	5		1	1		0	1	0		0	6	0		Iran	2	2	3	2	1	NA	2	1	1	0	0	0	0	0	This work is funded by the School of Nutritional Sciences and Dietetics, Tehran University of Medical Sciences, Tehran, Iran (Grant number: 95-04-161-33886).	1	FS, KDJ, LA, and MM are from the School of Nutritional Sciences and Dietetics, Tehran University of Medical Sciences, and had a role in the design of this study and with the help of AF (Department of Epidemiology and Biostatistics, School of Public Health, Tehran University of Medical Sciences, Tehran, Iran) and NR (Research Center for Immunodeficiencies, Pediatrics Center of Excellence, Children…	NA	2	1	0	0	6
20020B	Karsten 2021	PRO B: evaluating the effect of an alarm-based patient-reported outcome monitoring compared with usual care in metastatic breast cancer patients-study protocol for a randomised controlled trial	Trials	6	2	2.279	0	1	0	0	1	Methodology	5		1	1		0	1	0		0	19	0		Germany	0	2	2	1	NR	NA	2	1	0	1	0	0	0	0	The study is funded by a public grant from the Innovation Committee of the Federal Joint Committee ("Innovationsauschuss des Gemeinsamen Bundesausschusses", grant number 01NVF19013, €4,782,197.32 €). Open Access funding enabled and organized by Projekt DEAL.	1	The funder has no further role in the conduction of the study but has to approve the changes of the protocol and financing. Open Access funding enabled and organized by Projekt DEAL.	NA	2	1	1	0	15
20021A	Olms 2018	Clinical comparison of liquid-based and conventional cytology of oral brush biopsies: a randomized controlled trial	Head & Face Medicine	2	2	2.151	1	1	1	0	0		5		1	1		0	1	0		0	5	0		Germany	0	2	2	3	NR		2	2	0	0	0	0	0	0					2	1	0	0	5
20021B	Alfawal 2018	Evaluation of piezocision and laser-assisted flapless corticotomy in the acceleration of canine retraction: a randomized controlled trial	Head & Face Medicine	2	2	2.151	1	1	1	0	0		5		1	1		0	1	0		0	5	0		Syria	3	2	2	3	NR		2	1	1	0	0	0	0	0	This work was supported by the University of Damascus Postgraduate Research Budget (Ref no: 83054206781DEN).	0			2	1	0	0	5
20022A	Austrian 2021	Effects of sanitary pad distribution and reproductive health education on upper primary school attendance and reproductive health knowledge and attitudes in Kenya: a cluster randomized controlled trial	Reproductive Health	2	2	3.223	0	1	1	1	0		5		1	1		0	1	0		0	4	3		Kenya	2	1	1	2	NR		2	1	0	0	0	1	0	0	The study was funded by a grant from the Bill & Melinda Gates Foundation (OPP1140962) via a sub-contract from ZanaAfrica. Representatives of the funder reviewed and approved the study design, but had no role in data collection, or analysis and interpretation reported here.	1	Representatives of the funder reviewed and approved the study design, but had no role in data collection, or analysis and interpretation reported here.		2	1	0	0	4
20022B	Goli 2021	Comparing the effect of two educational interventions on mothers' awareness, attitude, and self-efficacy regarding sexual health care of educable intellectually disabled adolescent girls: a cluster randomized control trial	Reproductive Health	2	2	3.223	0	1	1	1	0		5		1	1		0	1	0		0	3	0		Iran	2	1	1	4	1		2	1	1	0	0	0	0	0	Financial support by Isfahan University of Medical Sciences, Research proposal No: 395281. The funding agency played no role in the design of the study and collection, analysis, and interpretation of data and in writing the manuscript.	1	The funding agency played no role in the design of the study and collection, analysis, and interpretation of data and in writing the manuscript.		2	1	0	0	3
20023A	Khanna 2021	Decentralized facility financing versus performance-based payments in primary health care: a large-scale randomized controlled trial in Nigeria	BMC Medicine	2	2	8.775	0	1	1	1	0		5		1	1		0	0	0		0	10	0		USA	0	2	2	3	NR		2	1	0	1	0	0	1	0	The federal government of Nigeria and the World Bank's Health Results Innovation Trust Fund funded the impact evaluation. Funding was never contingent on the findings of the impact evaluation. The evaluation was funded upfront. All authors had full access to data and take responsibility for the integrity of the data and the accuracy of data analysis. The corresponding author had full access to th…	0			2	1	1	0	NR
20023B	Saito 2021	A randomized controlled trial of dihydroartemisinin-piperaquine, artesunate-mefloquine and extended artemether-lumefantrine treatments for malaria in pregnancy on the Thailand-Myanmar border	BMC Medicine	2	2	8.775	0	1	1	1	0		5		1	1		0	0	0		0	22	0		Thailand	1	2	2	4	NR		2	1	0	1	1	1	0	0	This study received partial financial support from the Holley Pharmacy (China). Testing of molecular markers was funded by the Thailand Science Research and Innovation (RTA6280006). SMRU is part of the Wellcome Trust Mahidol University Oxford Tropical Medicine Research Programme funded by the Wellcome Trust of Great Britain (Grant ID: 220211). The funders did not participate in the study design, …	1	The funders did not participate in the study design, the writing of the paper, decision to publish, or preparation of the manuscript.		2	1	0	0	22
20024A	Cole 2018	Particulate matter exposure and health impacts of urban cyclists: a randomized crossover study	Environmental Health	2	2	5.984	0	0	1	0	0		5		1	1		0	1	0		0	4	0		Canada	0	1	1	2	NR		2	1	0	1	0	0	0	0	Funding for this work was provided in part by Health Canada (Agreement H1008-111481/001/XSB).	0			2	1	0	0	4
20024B	Schutzmeier 2018	Efficacy of N,N'bis-(2-mercaptoethyl) isophthalamide on mercury intoxication: a randomized controlled trial	Environmental Health	2	2	5.984	0	0	1	0	0		5		1	1		0	1	0		0	5	0		Germany	0	3	3	2	NC		2	1	0	0	1	0	1	0	All funding was provided by the sponsor EmeraMed Ltd., Karolinska Science Park, Fogdevreten 2, 171 65 Solna, Stockholm, Sweden. EmeraMed Ltd. provided the laboratory data for further analyses. Two of the authors (Stephan Bose-O'Reilly, Paul Schutzmeier) have received funding from the European Union's Seventh Programme for research, technological development and demonstration under grant agreement…	0			2	1	1	0	4
20025A	Vahdat 2021	The effects of Taurine supplementation on inflammatory markers and clinical outcomes in patients with traumatic brain injury: a double-blind randomized controlled trial	Nutrition Journal	2	2	3.271	0	0	1	0	0		5		1	1		0	1	0		0	5	0		Iran	2	2	2	2	NR		2	1	1	0	0	0	0	0	This study was supported by the Vice Chancellor for research affairs of Ahvaz Jundishapur University of Medical Sciences, Ahvaz, Iran (NRC-9630).	0			2	1	0	0	5
20025B	Shahunja 2021	Effect of topical applications of sunflower seed oil on systemic fatty acid levels in under-two children under rehabilitation for severe acute malnutrition in Bangladesh: a randomized controlled trial	Nutrition Journal	2	2	3.271	0	0	1	0	0		5		1	1		0	1	0		0	12	3		Bangladesh	2	2	2	3	1		2	1	1	0	0	1	0	0	This study was funded by GlaxoSmithKline, UK, under a research collaboration, as part of the GSK /Save the Children partnership, and by the Thrasher Research Fund through a grant to Leland Stanford Junior University, USA, grant number 61147865-120965.	0			2	0	1	1
20026A	Wilson 2015	A process evaluation accompanying an attempted randomized controlled trial of an evidence service for health system policymakers	Health Research Policy and Systems	2	2	3.318	0	0	1	1	0		5		1	1		0	1	0		0	8	0		Canada	0	2	2	2	NC		2	1	0	1	0	0	0	0	Funding for this study was provided through an Applied Health Research Question (AHRQ) by the Ontario Ministry of Health and Long-Term Care to the Centre for Health Economics and Policy Analysis.	0			2	0	1	1
20026B	Yang 2014	Public reporting improves antibiotic prescribing for upper respiratory tract infections in primary care: a matched-pair cluster-randomized trial in China	Health Research Policy and Systems	2	2	3.318	0	0	1	1	0		5		1	1		0	1	0		0	5	0		PR China	1	2	2	2	1		2	1	0	1	0	0	0	0	This study was funded by the National Natural Science Foundation of China (No.71373092). The funding body plays no roles in study design, collection, analysis, and interpretation of data, writing of the manuscript, or the decision to submit the manuscript for publication.	1	The funding body plays no roles in study design, collection, analysis, and interpretation of data, writing of the manuscript, or the decision to submit the manuscript for publication.		2	1	0	0	5
20027A	Gajewski 2019	The contribution of non-physician clinicians to the provision of surgery in rural Zambia-a randomised controlled trial	Human Resources for Health	2	2	3.192	0	0	1	1	0		5		1	1		0	1	0		0	6	0		Ireland	0	2	2	2	NR		2	1	0	0	0	0	1	0	European Union (EU) - 7th Framework Programme for Research and Technological Development (FP7) Grant, Ref: FP7-AFRICA-2010, grant agreement no: 266417	0			2	1	0	0	6
20027B	O'Donovan 2018	The use of low-cost Android tablets to train community health workers in Mukono, Uganda, in the recognition, treatment and prevention of pneumonia in children under five: a pilot randomised controlled trial	Human Resources for Health	2	2	3.192	0	0	1	1	0		5		1	1		0	1	0		0	7	0		UK	0	2	2	2	1	Primary affiliation	2	1	0	0	0	1	0	0	The study was funded by a grant from The British Medical Association Charitable Arm - Grant Round 2015-2016.	1	The funding organisation did not play a role in the study design, data collection and analysis, decision to publish, or preparation of the manuscript and only provided financial support in the form of procurement of research materials.		2	0	1	1
20028A	Teughels 2021	The effect of choline-stabilized orthosilicic acid in patients with peri-implantitis: an exploratory randomized, double-blind, placebo controlled study	BMC Oral Health	2	2	2.757	1	1	1	0	0		5		1	1		0	0	0		0	6	0		Belgium	0	2	2	4	NC		2	1	0	0	1	0	0	0	Bio Minerals NV provided the study medication (CS-OSA and placebo) and funding.	0			2	1	1	0	3
20028B	Poornima 2021	Biofilm formation following chitosan-based varnish or chlorhexidine-fluoride varnish application in patients undergoing fixed orthodontic treatment: a double blinded randomised controlled trial	BMC Oral Health	2	2	2.757	1	1	1	0	0		5		1	1		0	0	0		0	5	0		India	2	2	5	2	NR		2	0	0	0	0	0	0	0	This is not a funded project.				2	1	0	0	5
20029A	Tagkalos 2021	Robot-assisted minimally invasive thoraco-laparoscopic esophagectomy versus minimally invasive esophagectomy for resectable esophageal adenocarcinoma, a randomized controlled trial (ROBOT-2 trial)	BMC Cancer	2	2	4.430	1	1	1	0	0		5		1	1		0	0	0		0	14	0		Germany	0	2	2	2	NR		2	1	0	0	1	0	0	0	This trial is funded by Intuitive Surgical Inc.	1	Apart from the funding, Intuitive Surgical Inc. did not take part in any steps of the study design and have not authority in any activities concerning the study (execution, analyses as well as interpretation of the data) and the followed publications. Open Access funding enabled and organized by Projekt DEAL.		2	0	1	1
20029B	Coquan 2021	CABOCOL-01 trial: a single-arm phase II study assessing safety and efficacy of Cabozantinib for advanced or metastatic cervical carcinoma after platinum treatment failure	BMC Cancer	2	2	4.430	1	1	1	0	0		5		1	1		0	0	0		0	11	0		France	0	2	2	2	NR		2	1	0	0	1	0	0	0	This trial (NCT04205799) is granted by IPSEN Pharma SAS Laboratory that also provides Cabozantinib to enrolled patients.	1	IPSEN Pharma is not involved in the design and conduct of the study, nor in the collection, management, analysis, and interpretation of the data. It is not involved in the writing of the manuscript.		2	0	0	1
20030A	Enders 2011	Reduction of claustrophobia during magnetic resonance imaging: methods and design of the "CLAUSTRO" randomized controlled trial	BMC Medical Imaging	2	2	1.930	0	1	0	0	0		5		1	1		0	0	0		0	12	0		Germany	0	2	3	1	1		2	1	0	0	1	1	1	0	Dr. Dewey reported receiving grant support from GE Healthcare, Bracco, Guerbet, the European Funds for Regional Development (EFRE), the German Heart Foundation/German Foundation of Heart Research, and Toshiba Medical Systems and lecture fees from Toshiba Medical Systems, Cardiac MR Academy Berlin, Guerbet, and Bayer-Schering; he is also a consultant for Guerbet. Dr. Rief reported receiving travel…	1	These funding sources had no role in the collection, analysis, or interpretation of the data or in the decision to submit the manuscript for publication. The other authors reported no financial disclosures.		2	0	1	1
20030B	Rudolph 2015	Prospective, randomized comparison of gadopentetate and gadobutrol to assess chronic myocardial infarction applying cardiovascular magnetic resonance	BMC Medical Imaging	2	2	1.930	0	1	0	0	0		5		1	1		0	0	0		0	7	0		Germany	0	1	4	2	1		2	1	0	0	1	0	0	0	The trial was supported by a grant of Bayer HealthCare Medical Care (Bayer Pharma AG, Berlin, Germany) (See: Acknowledgements).	0			2	0	0	1
20031A	Plata 2021	Impact of video quality when evaluating video-assisted cardiopulmonary resuscitation: a randomized, controlled simulation trial	BMC Emergency Medicine	1	2	2.119	1	1	0	1	0		5		1	1		0	0	0		0	7	0		Germany	0	2	2	2	1		2	1	1	0	0	0	0	1	This study was solely funded by institutional funding. Open Access funding enabled and organized by Projekt DEAL.	1	Open Access funding enabled and organized by Projekt DEAL.		2	1	1	0	6
20031B	Ecker 2021	Comparison of the novel VieScope with conventional and video laryngoscope in a difficult airway scenario - a randomized, controlled simulation trial	BMC Emergency Medicine	1	2	2.119	1	1	0	1	0		5		1	1		0	0	0		0	5	0		Germany	0	1	1	2	NR		2	1	1	0	0	0	0	1	This study was solely supported by institutional resources. Open Access funding enabled and organized by Projekt DEAL.	1	Open Access funding enabled and organized by Projekt DEAL.		2	1	0	0	5
20032A	Murphy 2020	A randomized trial of mail and email recruitment strategies for a physician survey on clinical trial accrual	BMC Medical Research Methodology	1	2	4.615	0	0	0	0	1	Research Methodology	5		1	1		0	0	0		0	10	0		United States	0	2	2	2	1		2	1	0	1	0	0	0	0	This work was supported by the National Cancer Institute (P30CA142543, U54 CA163308-05S1) and National Center for Advancing Translational Sciences (KL2TR001103, UL1TR001105) at the National Institutes of Health.	1	The sponsor played no role in the design of the study; collection, analysis, and interpretation of data; and in writing the manuscript.		2	1	0	0	10
20032B	Rego 2020	Effectiveness of SMS messaging for diarrhoea measurement: a factorial cross-over randomised controlled trial	BMC Medical Research Methodology	1	2	4.615	0	0	0	0	1	Research Methodology	5		1	1		0	0	0		0	6	0		United Kingdom	0	1	3	2	1		2	1	1	1	0	0	0	0	This project was primarily funded by the University of Warwick. This research was commissioned by the National Institute for Health Research (NIHR), NIHR Global Health Research Unit on Improving Health in Slums using UK aid from the UK Government.	1	The views expressed in this publication are those of the author(s) and not necessarily those of the NIHR or the Department of Health and Social Care. RJL is supported by NIHR ARC West Midlands. The funding source had no role in study design, data collection, data analysis, interpretation, or writing of this study.	One of the authors is supported by a governmental source, though it is not clear if this source also contributed to the paper.	2	1	0	0	6
20033A	Watanabe 2015	Anti-inflammatory and morphologic effects of pitavastatin on carotid arteries and thoracic aorta evaluated by integrated backscatter trans-esophageal ultrasound and PET/CT: a prospective randomized comparative study with pravastatin (EPICENTRE study)	Cardiovascular Ultrasound	1	2	2.062	0	1	0	0	0		5		1	1		0	1	0		0	14	0		Japan	0	1	1	2	NR		2	1	0	0	0	1	0	0	This study was funded by a grant from Japan vascular disease research foundation, Kyoto, Japan	0			2	1	0	0	14
20033B	Lindenmaier 2013	One, two and three-dimensional ultrasound measurements of carotid atherosclerosis before and after cardiac rehabilitation: preliminary results of a randomized controlled trial	Cardiovascular Ultrasound	1	2	2.062	0	1	0	0	0		5		1	1		0	1	0		0	11	0		Canada	0	1	1	2	1		2	1	0	1	0	1	0	0	N. Suskin acknowledges support of an HSFC Operating Grant (NA6151). G. Parraga acknowledges support of a CIHR New Investigator Award.	0			2	1	0	0	11
20034A	Pei 2021	A randomized clinical trial using cyclopentolate and tropicamide to compare cycloplegic refraction in Chinese young adults with dark irises	BMC Ophthalmology	1	2	2.209	1	1	1	0	0		5		1	1		0	0	0		0	10	0		China	1	1	2	2	1		2	1	0	1	0	0	0	0	This study was supported by grants from by the National Natural Science Foundation of China (No. 82070929).	1	The funding organization had no role in the design or conduct of this research.		2	1	0	0	10
20034B	Jin 2021	Self-produced audio-visual animation introduction alleviates preoperative anxiety in pediatric strabismus surgery: a randomized controlled study	BMC Ophthalmology	1	2	2.209	1	1	1	0	0		5		1	1		0	0	0		0	8	0		China	1	2	3	3	NR		2	1	0	1	0	0	0	0	This work was supported by funds from Wenzhou Science and Technology Bureau (2019Y0596, Wenzhou, China).	0			2	1	0	0	8
20035A	Chitkar 2021	The effect of mobile-app-based instruction on the physical function of female patients with knee osteoarthritis: a parallel randomized controlled trial	BMC Women's Health	1	2	2.809	0	1	1	0	0		5		1	1		0	0	0		0	6	0		Iran	2	2	2	2	1		2	0	0	0	0	0	0	0	This study has received no funding.				2	1	0	0	6
20035B	Alemayehu 2021	Use of community-based interventions to promote family planning use among pastoralist women in Ethiopia: cluster randomized controlled trial	BMC Women's Health	1	2	2.809	0	1	1	0	0		5		1	1		0	0	0		0	4	0		Ethiopia	3	4	8	2	1		2	1	0	1	0	0	0	0	This study was conducted with the financial support of the Federal Ministry of Health of Ethiopia (FMOH) through the support DFID through the Reproductive, Maternal and Newborn Health Innovation Fund (RIF) project.	1	However, the funders have no role in the design, analysis and dissemination of the study findings.		2	1	0	0	4
20036A	Kula 2021	Educating nursing students for cultural competence in emergencies: a randomized controlled trial	BMC Nursing	1	2	2.283	0	1	0	0	0		5		1	1		0	0	0		0	5	0		Israel	0	1	2	2	1		2	1	1	0	0	0	0	0	Partial financial support was received from Ben-Gurion University research grant for interdisciplinary research.	1	Funders were not involved in the study design, analysis or interpretation.		2	1	0	0	5
20036B	Berdot 2021	Effectiveness of a 'do not interrupt' vest intervention to reduce medication errors during medication administration: a multicenter cluster randomized controlled trial	BMC Nursing	1	2	2.283	0	1	0	0	0		5		1	1		0	0	0		0	15	0		France	0	2	4	2	1		2	1	0	1	0	0	0	0	This work was supported by a grant from the French Ministry of Health (Direction Générale de l'Offre de Soins -DGOS) as the "Programme de Recherche sur la Performance du Système de Soins" (N°15-027 PERMIS).	1	The DGOS had no role in the conception, realization, or analysis of the study. The Assistance Publique-Hôpitaux de Paris (AP-HP) was the study sponsor.		2	1	0	0	15
20037A	Kia 2021	Effects of nanomicelle curcumin capsules on prevention and treatment of oral mucosits in patients under chemotherapy with or without head and neck radiotherapy: a randomized clinical trial	BMC Complementary Medicine and Therapies	1	2	3.659	1	1	0	0	0		5		1	1		0	0	0		0	4	0		Iran	2	2	6	3	1		2	1	1	0	0	0	0	0	This study is supported by a grant from Guilan University of Medical Sciences vice- chancellor for research and technology.	0			2	1	0	0	4
20037B	Taleb 2021	The effect of the Verbascum Thapsus on episiotomy wound healing in nulliparous women: a randomized controlled trial	BMC Complementary Medicine and Therapies	1	2	3.659	1	1	0	0	0		5		1	1		0	0	0		0	2	0		Iran	2	2	3	2	NR		2	1	0	0	0	0	0	1	The study was financially supported and granted by Shahid Beheshti University of Medical Sciences; Grant No. IR. SBMU2.REC.1394.78.	0			2	1	0	0	2
20038A	Ali 2021	Assessing migraine patients with multifocal pupillographic objective perimetry	BMC Neurology	1	2	2.474	1	1	1	0	0		5		1	1		0	0	0		0	5	0		Australia	0	3	3	2	1		2	1	0	1	0	0	0	0	This work was supported by the Australian Research Council through the ARC Centre of Excellence in Vision Science (CE0561903).	1	The funding body had no part in the design of the study, data collection, analysis, or interpretation of data, or in writing the manuscript.		2	1	1	0	3
20038B	Connolly 2021	Home-based light therapy for fatigue following acquired brain injury: a pilot randomized controlled trial	BMC Neurology	1	2	2.474	1	1	1	0	0		5		1	1		0	0	0		0	6	3		Australia	0	2	2	2	NR		2	1	0	1	0	1	0	0	The author(s) disclosed receipt of the following financial support for the research, authorship and/or publication of this article: This work was supported by funding from The Summer Foundation ($5,000 award); Epworth HealthCare Seeding Research Grant ($10,000), both utilized for costs associated with installation of the study lighting; and a National Health and Research Council Early Career Fell…	1	both utilized for costs associated with installation of the study lighting		2	1	1	0	4
20039A	Kang 2021	Sequential non-invasive following short-term invasive mechanical ventilation in the treatment of tuberculosis with respiratory failure: a randomized controlled study	BMC Pulmonary Medicine	1	2	3.317	1	1	1	0	0		5		1	1		0	0	0		0	7	0		China	1	2	3	3	1		2	0	0	0	0	0	0	0	None.				2	1	0	0	7
20039B	Momeni 2021	The effect of atorvastatin on inflammatory markers in sulfur mustard gas induced bronchitis: a randomized double-blinded, placebo-control clinical trial	BMC Pulmonary Medicine	1	2	3.317	1	1	1	0	0		5		1	1		0	0	0		0	5	0		Iran	2	1	3	2	1		2	1	1	0	0	0	0	0	Vice-chancellor of Research at Shiraz University of Medical Sciences, Iran (grant No. 7108 and 7574),	1	did not have any role in the design, analysis, interpretation of data or in writing the manuscript.		2	1	0	0	5
20040A	Ihnát 2021	A randomized clinical trial of technical modifications of appendix stump closure during laparoscopic appendectomy for uncomplicated acute appendicitis	BMC Surgery	1	2	2.102	0	1	0	0	0		5		1	1		0	0	0		0	6	0		Czech Republic	0	3	7	6	NR		2	1	0	1	0	0	0	0	Supported by Ministry of Health, Czech Republic-conceptual development of research organization (FNOs/2019).	0			2	1	0	0	6
20040B	A-Lai 2021	Safety profile of preoperative administration of low-molecular-weight heparin on minimally invasive lung cancer surgery: a randomized controlled trial	BMC Surgery	1	2	2.102	0	1	0	0	0		5		1	1		0	0	0		0	8	0		China	1	2	4	2	1		2	1	0	1	0	0	0	0	This work was supported by National Natural Science Foundation of China (No. 81672291, 31071210) (to Yi-Dan Lin).	1	The above funder had no further role in the study design and collection, analysis and interpretation of data, writing of the manuscript, or the decision to submit this manuscript for publication.		2	1	0	0	8
20041A	Katenga-Kaunda 2021	Enhancing nutrition knowledge and dietary diversity among rural pregnant women in Malawi: a randomized controlled trial	BMC Pregnancy and Childbirth	2	2	3.007	1	1	1	0	0		5		1	1		0	0	0		0	7	1		Malawi	3	3	3	2	NR		2	1	1	1	0	1	0	0	This project was funded by the University of Oslo, The Global Health and Vaccination Program (GLOBVAC) of the Research Council of Norway and by the Throne Holst Foundation.	0			2	1	0	0	7
20041B	Zhang 2021	Optimum dose of spinal ropivacaine with or without single intravenous bolus of S-ketamine during elective cesarean delivery: a randomized, double-blind, sequential dose-finding study	BMC Pregnancy and Childbirth	2	2	3.007	1	1	1	0	0		5		1	1		0	0	0		0	7	0		China	1	2	5	2	1		2	1	1	0	0	0	0	1	Chinese Academy of Medical Sciences Research Unit (No. 2019RU056), Shanghai Jiao Tong University; CAMS Innovation Fund for Medical Sciences (CIFMS) (No. 2019-I2M-5-064)	1	The role of both fundings are in editing the manuscript and article-processing charge.		2	1	0	0	7
20042A	He 2021	Effects of irrigation fluid temperature during flexible ureteroscopic holmium laser lithotripsy on postoperative fever and shivering: a randomized controlled trial	BMC Urology	5	2	2.264	1	1	1	0	0		5		1	1		0	0	0		0	14	0		China	1	3	3	2	NR		2	1	0	1	0	0	0	0	This work was supported by the Scientific Research Project of the Health Commission of Sichuan Province (No. 16PJ525).	0			2	1	0	0	14
20042B	Babar 2021	High dose versus low dose standardized cranberry proanthocyanidin extract for the prevention of recurrent urinary tract infection in healthy women: a double-blind randomized controlled trial	BMC Urology	5	2	2.264	1	1	1	0	0		5		1	1		0	0	0		0	9	0		Canada	0	2	6	2	NR		2	1	0	1	1	0	0	0	This research project was funded by the Ministry of Agriculture, Fisheries and Food of Quebec and Nutra Canada (now part of Diana Food Canada).	1	The funders had no role in the design and conduct of this clinical trial nor the collection, management, analysis, and interpretation of data. Diana Food scientists did have a role in the approval of the manuscript and the decision to submit the manuscript for publication. Diana Food Canada manufactured and donated the cranberry capsules used in this study.		2	1	1	0	7
20043A	Dório 2021	Efficacy of platelet-rich plasma and plasma for symptomatic treatment of knee osteoarthritis: a double-blinded placebo-controlled randomized clinical trial	BMC Musculoskeletal Disorders	5	2	2.355	1	1	1	0	0		5		1	1		0	0	0		0	6	0		Brazil	1	2	2	2	NR		2	0	0	0	0	0	0	0	There was no funding for this study. The laboratory RDO donated the necessary material used for injections and PRP preparation.				2	1	0	0	6
20043B	Bäck 2021	Return to work after subacromial decompression, diagnostic arthroscopy, or exercise therapy for shoulder impingement: a randomised, placebo-surgery controlled FIMPACT clinical trial with five-year follow-up	BMC Musculoskeletal Disorders	5	2	2.355	1	1	1	0	0		5		1	1		0	0	0		0	6	0		Finland	0	1	2	2	1		2	1	0	1	0	1	0	0	The FIMPACT trial was supported by the Sigrid Juselius Foundation and the State funding for university-level health research (Tampere and Helsinki University Hospitals).	1	The funders of the study had no role in study design, data collection, data analysis, data interpretation, or writing of the report. Sponsors had no access to the data and did not perform any of the study analysis. The corresponding author had full access to all the data in the study and had final responsibility for the decision to submit for publication.		2	1	1	0	5
20044A	Fagerlin 2021	Head to head randomized trial of two decision aids for prostate cancer	BMC Medical Informatics and Decision Making	5	2	2.796	0	1	0	1	1	health information technology	5		1	1		0	0	0		0	14	0		USA	0	2	4	2	2		2	1	0	1	0	0	0	0	Financial support for this study was provided by an IIR Merit Award from U.S. Department of Veterans Affairs (IIR 05-283) to Dr. Fagerlin.	1	The funding agency had no role in the conduct or reporting of the study. The decision aids used in the study were provided free of charge by the producers of the tools (Michigan Cancer Consortium provided the simple DA and the American Cancer Society provided the complex DA). However, neither organization had any input in the design or implementation of the study. In fact, all funding agreements …		2	1	0	0	14
20044B	Rouzfarakh 2021	The effect of rehabilitation education through social media on the quality of life in burn patients: a randomized, controlled, clinical trial	BMC Medical Informatics and Decision Making	5	2	2.796	0	1	0	1	1	Health Information Technology	5		1	1		0	0	0		0	5	0		Iran	2	2	6	2	1		2	0	0	0	0	0	0	0	No funding.				2	1	0	0	5
20045A	Ali 2021	Effect of a maternal counselling intervention delivered by community health workers on child nutrition: secondary analysis of a cluster randomised controlled trial in India	BMC Public Health	6	2	3.295	0	0	1	1	0		5		1	1		0	0	0		0	4	0		Sweden	0	3	5	2	1	NA	2	1	1	0	0	1	0	0	The trial was funded by the Wellcome Trust/DBT India Alliance through a Senior Fellowship Award (grant IA/SF/2013/AS/1; Dr. Shet). Open Access funding provided by Karolinska Institute.	1	The Funder had no role in the study design, data collection, analysis, interpretation of the data, writing and reviewing the manuscript and the decision to submit the manuscript for publication. Open Access funding provided by Karolinska Institute.	NA	2	1	1	0	3
20045B	Farmer 2021	Digital messaging to support control for type 2 diabetes (StAR2D): a multicentre randomised controlled trial	BMC Public Health	6	2	3.295	0	0	1	1	0		5		1	1		0	0	0		0	19	0		UK	0	2	5	4	3	NA	2	1	1	1	0	0	1	0	The trial was funded by the UK Medical Research Council (MR/M016498/1)) with the South African Medical Research Council under the Global Alliance for Chronic Disease Diabetes Programme. The trial sponsor was the Joint Research Office, University of Oxford, UK.	1	The funder had no role in the design, execution, analyses, interpretation of the data, or decision to submit results.	NA	2	1	0	0	19
20046A	Ng 2021	The effect of a single session of 30-min mindful breathing in reducing fatigue among patients with haematological cancer - a randomised controlled trial	BMC Palliative Care	5	2	3.234	1	1	0	1	0		5		1	1		0	0	0		0	10	0		Malaysia	1	2	7	2	NR		2	1	1	0	0	0	0	0	This study was fully supported by the UNIMAS Cross Discipline Research Grant with the grant number F05/CDRG/1844/2019. Open Access funding provided by Universiti Malaysia Sarawak.	0			2	1	0	0	10
20046B	Lawlor 2020	Melatonin to prevent delirium in patients with advanced cancer: a double blind, parallel, randomized, controlled, feasibility trial	BMC Palliative Care	5	2	3.234	1	1	0	1	0		5		1	1		0	0	0		0	11	0		Canada	0	2	2	2	NR		2	1	1	0	0	0	0	0	Funding for this study has been provided partly by a Developmental Research Award from the Department of Medicine, The Ottawa Hospital, Ottawa and partly by the Division of Palliative Care, Department of Medicine, University of Ottawa, Ottawa, ON, Canada.	1	Neither of the funding sources were directly involved in the design of the study, collection, analysis and interpretation of data, nor in the writing of the manuscript.		2	1	0	0	11
20047A	Lortye 2021	Treating posttraumatic stress disorder in substance use disorder patients with co-occurring posttraumatic stress disorder: study protocol for a randomized controlled trial to compare the effectiveness of different types and timings of treatment	BMC Psychiatry	6	2	3.630	1	1	1	0	0		5		1	1		0	0	0		0	6	0		Netherlands	0	1	2	3	1	NA	2	1	0	0	0	0	0	1	The Dutch 'Stichting tot steun VCVGZ' assigned an investment subsidy to Prof. dr. Arnoud Arntz at the University of Amsterdam.	1	The funding source had no role in the design of the study and has no authority over the conduct of the study; collection, analysis, and interpretation of the data; preparation, review or approval of the manuscript; or the decision to submit the manuscript for publication.	NA	2	1	0	0	6
20047B	Takahashi 2021	Efficacy and safety of fixed doses of intranasal Esketamine as an add-on therapy to Oral antidepressants in Japanese patients with treatment-resistant depression: a phase 2b randomized clinical study	BMC Psychiatry	6	2	3.630	1	1	1	0	0		5		1	1		0	0	0		0	6	0		Japan	0	2	3	2	2	NA	2	1	0	0	1	0	0	0	This study was funded by Janssen Pharmaceutical K. K, Tokyo, Japan. Writing support of this manuscript was funded by Janssen Pharmaceutical K. K, Tokyo, Japan.	0		NA	2	0	1	0
20048A	Kourtellidou 2021	Oral sodium bicarbonate in people on haemodialysis: a randomised controlled trial	BMC Nephrology	5	2	2.388	1	1	1	0	0		5		1	1		0	0	0		0	3	0		UK	0	2	3	2	2		2	1	1	0	0	1	0	0	This study was funded by a research fellowship and project grant awarded by Imperial Health Charity and the NIHR Imperial Biomedical Research Centre (BRC). Infrastructure support for this research was provided by NIHR Imperial Biomedical Research Centre (BRC).	1	The funding bodies were not involved in the design of the study or the collection, analysis and interpretation of data, nor in the writing of the manuscript.		2	1	1	0	2
20048B	Dingwall 2021	Effectiveness of Wellbeing Intervention for Chronic Kidney Disease (WICKD): results of a randomised controlled trial	BMC Nephrology	5	2	2.388	1	1	1	0	0		5		1	1		0	0	0		0	11	0		Australia	0	2	4	1	NC		2	1	0	1	0	0	0	0	This project is supported by a National Health and Medical Research Council (NHMRC) project grant (GNT# 1098311). JH was supported by NHMRC Fellowship (GNT# 1092576).	1	The funding source had no input into the design of the study or the preparation of this manuscript and the views expressed in this publication are those of the authors and do not reflect the views of NHMRC.		2	1	1	0	8
20049A	Ruangkit 2021	Vitamin D status in full-term exclusively breastfed infants versus full-term breastfed infants receiving vitamin D supplementation in Thailand: a randomized controlled trial	BMC Pediatrics	2	2	2.125	1	1	1	0	0		5		1	1		0	0	0		0	6	0		Thailand	1	2	2	2	NR		2	1	1	0	0	1	0	0	This study was supported by the Ramathibodi Hospital research fund (RF_62054) and the Thai Breastfeeding Center Foundation research fund.	0			2	1	0	0	6
20049B	Adams 2021	Growth and tolerance of healthy, term infants fed lower protein extensively hydrolyzed or amino acid-based formula: double-blind, randomized, controlled trial	BMC Pediatrics	2	2	2.125	1	1	1	0	0		5		1	1		0	0	0		0	10	4		USA	0	2	5	2	1		2	1	0	0	1	0	0	0	The study was funded by the study sponsor, Mead Johnson Nutrition.	0			2	0	1	0
20050A	Holzhüter 2020	Nocebo effects by providing informed consent in shared decision making? Not necessarily: a randomized pilot-trial using an open-label placebo approach	BMC Medical Ethics	6	2	2.652	0	1	0	1	0		5		1	1		0	0	0		0	2	0		Germany	0	2	4	2	NR	NA	2	1	0	0	0	0	0	1	We did not receive any funding for this study. Open Access funding enabled and organized by Projekt DEAL.	1	Open Access funding enabled and organized by Projekt DEAL.	NA	2	1	0	0	2
20050B	Tijdink 2019	The effects of industry funding and positive outcomes in the interpretation of clinical trial results: a randomized trial among Dutch psychiatrists	BMC Medical Ethics	6	2	2.652	0	1	0	1	0		5		1	1		0	0	0		0	4	0		Netherlands	0	2	3	3	1	NA	2	0	0	0	0	0	0	0	There is no funding to declare.			NA	2	1	0	0	4
20051A	Han 2021	Virtual reality-based neurological examination teaching tool(VRNET) versus standardized patient in teaching neurological examinations for the medical students: a randomized, single-blind study	BMC Medical Education	6	2	2.463	0	0	0	1	1	Medical Education and Training	5		1	1		0	0	0		0	4	0		South Korea	0	1	1	2	1	NA	2	1	1	0	0	0	0	0	This study was supported by a faculty research grant from the Yonsei University College of Medicine (6-2018-0111).	1	The funding sources had no role in the design and conduct of the study.	NA	2	1	0	0	4
20051B	Ulfa 2021	A comparison of team-based learning and lecture-based learning on clinical reasoning and classroom engagement: a cluster randomized controlled trial	BMC Medical Education	6	2	2.463	0	0	0	1	1	Medical Education and Training	5		1	1		0	0	0		0	5	0		Japan	0	2	4	3	NR	NA	2	1	0	1	0	0	0	0	This study was funded by the Japan Society for the Promotion of Science (JSPS) Core-to-Core Program, Asia-Africa Science Platforms (2018-2021, PI: Shigeko Horiuchi).	0		NA	2	1	0	0	5
20052A	Zahedian-Nasab 2021	Effect of virtual reality exercises on balance and fall in elderly people with fall risk: a randomized controlled trial	BMC Geriatrics	6	2	3.921	1	0	1	1	0		5		1	1		0	0	0		0	4	0		Iran	2	3	6	3	NR	NA	2	1	1	0	0	0	0	0	Shiraz University of Medical Sciences financially supporting this research (grant No. 97-01-08-18699).	0		NA	2	1	0	0	4
20052B	Gitlin 2021	Effects of the tailored activity program (TAP) on dementia-related symptoms, health events and caregiver wellbeing: a randomized controlled trial	BMC Geriatrics	6	2	3.921	1	0	1	1	0		5		1	1		0	0	0		0	7	0		USA	0	2	6	2	NR	NA	2	1	1	1	0	0	0	0	This study was supported by the National Institutes of Health grant R01AG041781. Dr. Lyketsos was supported by the Johns Hopkins ADRC (P50AG005146). The content is solely the responsibility of the authors.	1	The sponsor had no role in the design, methods, subject recruitment, data collection, analysis, or preparation of the paper.	NA	2	1	1	0	5
20053A	Dessie 2021	Effect of a self-care educational intervention to improve self-care adherence among patients with chronic heart failure: a clustered randomized controlled trial in Northwest Ethiopia	BMC Cardiovascular Disorders	6	2	2.298	1	1	1	0	1	Monitoring and computational modelling	5		1	1		0	0	0		0	16	0		Ethiopia	3	1	3	2	1	NA	2	1	1	0	0	0	0	0	This project was funded by Debre Markos University, College of Health Science. The grant funded data collection activities; specifically, payments for data collectors and per diems for patients and supervisors.	1	The funder had no role in study design, data collection and analysis, decision to publish, or preparation of the manuscript.	NA	2	1	0	0	16
20053B	Gohari 2021	Study rationale and design of a study of EMPAgliflozin's effects in patients with type 2 diabetes mellitus and Coronary ARtery disease: the EMPA-CARD randomized controlled trial	BMC Cardiovascular Disorders	6	2	2.298	1	1	1	0	1	Monitoring and computational modelling	5		1	1		0	0	0		0	12	0		Iran	2	2	2	2	NR	NA	2	1	1	0	1	0	0	0	The EMPA-CARD study is funded by Dr. Abidi Pharmaceutical Company® and Zanjan University of Medical Sciences (Grant Number: 1602001000).	0		NA	2	1	0	0	12
20054A	Wallén 2021	Return on investment of internet delivered exposure therapy for irritable bowel syndrome: a randomized controlled trial	BMC Gastroenterology	2	2	3.067	1	1	1	0	0		5		1	1		0	0	0		0	8	0		Sweden	0	2	5	2	1		2	1	1	1	0	0	0	0	Open access funding provided by Karolinska Institute. HW has been granted funding from Region Västra Götaland, Sweden. The funding covered his time spent during the research process.	0			2	1	1	0	7
20054B	McCrone 2021	Cost effectiveness of therapist delivered cognitive behavioural therapy and web-based self-management in irritable bowel syndrome: the ACTIB randomised trial	BMC Gastroenterology	2	2	3.067	1	1	1	0	0		5		1	1		0	0	0		0	15	0		UK	0	2	3	2	NR		2	1	0	1	0	0	0	0	The UK National Institute for Health Research funded the study. The funding body played no role in the design of the study and collection, analysis, and interpretation of data and in writing the manuscript.	1	The funding body played no role in the design of the study and collection, analysis, and interpretation of data and in writing the manuscript.		2	1	1	0	8
20055A	Alipour 2021	Metformin as a new option in the medical management of breast fibroadenoma; a randomized clinical trial	BMC Endocrine Disorders	2	2	2.763	1	1	1	0	1	monitoring and computational modelling	5		1	1		0	0	0		0	7	0		Iran	2	3	4	3	1		2	1	1	0	0	0	0	0	The study was funded by an academic research grant from the Deputy of Research of Tehran University of Medical Sciences, Tehran, Iran (Proposal Code: 97-01-218-37716).	0			2	1	0	0	7
20055B	Barati 2021	The effect of oat bran consumption on gestational diabetes: a randomized controlled clinical trial	BMC Endocrine Disorders	2	2	2.763	1	1	1	0	1	monitoring and computational modelling	5		1	1		0	0	0		0	5	0		Iran	2	1	2	2	1		2	1	1	0	0	0	0	0	This article was extracted from a MSc. Thesis written in the School of Nursing and Midwifery, Ahvaz Jundishapur University of Medical Sciences (AJUMS), Ahvaz, Iran, and sponsored by the Deputy of Research of AJUMS, Ahvaz, Iran.	1	This deputy has no role in design of the study, collection, analysis, and interpretation of the data and in writing the manuscript.		2	1	0	0	5
20056A	Thu 2021	Combination antibiotic therapy versus monotherapy in the treatment of acute exacerbations of chronic obstructive pulmonary disease: an open-label randomized trial	BMC Infectious Diseases	2	2	3.090	1	1	1	0	0		5		1	1		0	0	0		0	5	0		Vietnam	2	2	1	2	1		2	2	0	0	0	0	0	0	Not applicable.				2	1	0	0	5
20056B	Iturriaga 2021	A cluster randomized trial of interferon ß-1a for the reduction of transmission of SARS-Cov-2: protocol for the Containing Coronavirus Disease 19 trial (ConCorD-19)	BMC Infectious Diseases	2	2	3.090	1	1	1	0	0		5		1	1		0	0	0		1	14	0		Chile	0	1	1	2	1		2	1	1	0	1	0	0	0	This project has been funded with funds from BHP Billiton. The study also gratefully acknowledges receiving donated product from Biogen (study drug). Contributions from Jessica Meyer were supported by the University of Rochester International Medicine Research Fellowship and David Hamilton Smith Pediatric Research Fellowship.	1	Funding organizations will not impact decisions on study design, collection, management, analysis, and interpretation of data, writing of the report, and the decision to submit the report for publication.		2	1	0	0	14
20057A	Tusa 2021	Randomized controlled study of the impact of a participatory patient care plan among primary care patients with common chronic diseases: a one-year follow-up study	BMC Health Services Research	2	2	2.655	0	0	1	1	1	healthcare financing and economics	5		1	1		0	0	0		0	5	0		Finland	0	2	2	2	1		2	1	1	0	0	1	0	0	Primary Health Care Unit of Northern Savo Hospital District and Siilinjärvi Health Center have participated in funding of the present study. NT has received grants from the Kuopio University Hospital Research Foundation, the Finnish Medical Foundation, the Finnish Foundation for General Practice and the General Practitioners in Finland.	1	The funders did not take part in the study design, data collection and analysis or preparation and publishing of the manuscript.		2	1	0	0	5
20057B	Mann 2021	Impact of an integrated community-based model of care for older people with complex conditions on hospital emergency presentations and admissions: a step-wedged cluster randomized trial	BMC Health Services Research	2	2	2.655	0	0	1	1	1	healthcare financing and economics	5		1	1		0	0	0		0	5	1		Australia	0	1	2	2	NR		2	1	0	1	0	1	0	0	This study received funding joint funding from Queensland Health and the North Queensland Primary Health Network.	0			2	0	1	1
20058A	McIsaac 2021	A pragmatic randomized trial of a primary care antimicrobial stewardship intervention in Ontario, Canada	BMC Family Practice	2	2	2.497	0	1	0	1	0		5		1	1		0	0	0		0	14	0		Canada	0	1	2	2	1		2	1	0	0	0	0	0	1	This work was supported by the Innovation Fund of the Alternative Funding Plan for the Academic Health Sciences Centres of Ontario.	1	The funding body had no role in the design, data collection, analysis or interpretation.		2	1	0	0	14
20058B	Simula 2021	Patient education booklet to support evidence-based low back pain care in primary care - a cluster randomized controlled trial	BMC Family Practice	2	2	2.497	0	1	0	1	0		5		1	1		0	0	0		0	6	0		Finland	0	1	2	1	1		2	1	1	0	1	1	0	0	Short-term Doctoral Student Positions 2018-2021 (6 month each year) are funded by the University of Oulu Health and Biosciences Doctoral Program (ASS). Funding for the research assistant in Mikkeli was granted by ESSOTE (South Savo social and health care authority). State Research Funding was granted for research assistant costs in Rovaniemi. ASS has received grants from the Finnish Cultural Foun…	0			2	1	0	0	6
20059A	Sato-Boku 2021	Comparison of hemostatic effect and safety between epinephrine and tramazoline during nasotracheal intubation: a double-blind randomized trial	BMC Anesthesiology	6	2	2.217	0	1	0	0	0		5		1	1		0	0	0		0	11	0		Japan	0	3	10	4	1	NA	2	2	0	0	0	0	0	0	The authors report no involvement in the research by the sponsor that could have influenced the outcome of this work.			NA	2	1	0	0	11
20059B	Yoo 2021	The effect of an eye mask on midazolam requirement for sedation during spinal anesthesia: a randomized controlled trial	BMC Anesthesiology	6	2	2.217	0	1	0	0	0		5		1	1		0	0	0		0	5	0		South Korea	0	1	1	2	1	NA	2	1	1	0	0	0	0	0	This study was supported by the Fund of Biomedical Research Institute, Jeonbuk National University Hospital.	0		NA	2	1	0	0	5
20060A					0		0	0	0	0	0																						0		0	0	0	0	0	0					0	0	0	0
20060B					0		0	0	0	0	0																						0		0	0	0	0	0	0					0	0	0	0
[truncated: 179 more columns]
